# Supplementary material for: Predicting species diversity and community traits from remote sensing in species-rich grasslands
Source: BMC Ecol Evol. 2026 Feb 13;26:21. doi: 10.1186/s12862-026-02500-4 (PMC12937569; doi:10.1186/s12862-026-02500-4)
Supplement: Supplementary file 2 — Supplementary material 2 [file 12862_2026_2500_MOESM2_ESM.xlsx]

## Sheet: Spectral Diversity Metrics
species_richness	average_SD	average_CV	log_averageSD
18	0.0261126	0.271925	-3.64534
13	0.0275956	0.279987	-3.5901
12	0.0220973	0.188599	-3.8123
12	0.0252516	0.20266	-3.67886
9	0.0176372	0.150733	-4.03774
15	0.0246913	0.227591	-3.7013
21	0.0172338	0.103035	-4.06088
11	0.0141242	0.154383	-4.25987
17	0.0172875	0.212252	-4.05777
15	0.0157713	0.185884	-4.14956
15	0.0195369	0.206616	-3.93545
9	0.0177119	0.200685	-4.03352
9	0.0162471	0.2111	-4.11984
9	0.0204649	0.21074	-3.88904
10	0.0212776	0.274627	-3.8501
7	0.0184455	0.234716	-3.99294
13	0.02301	0.213141	-3.77183
5	0.0230575	0.237202	-3.76976
12	0.0134209	0.123618	-4.31094
14	0.0119925	0.129036	-4.42347
12	0.0125613	0.0886198	-4.37713
11	0.0118327	0.09593	-4.43689
13	0.0131444	0.129495	-4.33176
11	0.00946189	0.0949042	-4.66048
11	0.0196408	0.203499	-3.93015
11	0.0165435	0.148898	-4.10176
5	0.0204759	0.210428	-3.88851
10	0.0184003	0.184385	-3.99539
11	0.019025	0.155851	-3.962
15	0.027079	0.314148	-3.609
18	0.0259864	0.174704	-3.65018
17	0.0221673	0.184559	-3.80914
14	0.0215059	0.183826	-3.83943
12	0.0234834	0.188137	-3.75146
13	0.0202793	0.160976	-3.89815
14	0.0243567	0.215483	-3.71495
13	0.0162887	0.208193	-4.11728
17	0.0200813	0.227069	-3.90797
11	0.0142492	0.189386	-4.25106
13	0.0130258	0.130959	-4.34083
13	0.00992142	0.109903	-4.61306
6	0.0223334	0.233423	-3.80167
13	0.0137963	0.17188	-4.28335
12	0.0177735	0.216575	-4.03005
10	0.0152817	0.225862	-4.1811
15	0.0181999	0.150634	-4.00634
14	0.016195	0.184127	-4.12305
13	0.017215	0.169186	-4.06197
18	0.0155653	0.182831	-4.16271
6	0.0218886	0.175467	-3.82179
7	0.0127196	0.149578	-4.36461
15	0.0269835	0.232205	-3.61253
15	0.0190286	0.21175	-3.96181
16	0.0177787	0.157421	-4.02975
5	0.0233913	0.206903	-3.75539
6	0.0211778	0.174166	-3.8548
4	0.0124785	0.136211	-4.38375
6	0.0207346	0.130211	-3.87595
4	0.0183863	0.142202	-3.99615
3	0.0171965	0.151389	-4.06305
15	0.0111043	0.160495	-4.50042
11	0.0129379	0.201681	-4.3476
17	0.0100364	0.126235	-4.60154
14	0.010236	0.176006	-4.58184
17	0.00877232	0.129268	-4.73615
17	0.00831425	0.105513	-4.78978
19	0.0115803	0.17193	-4.45845
14	0.00991816	0.13199	-4.61339
17	0.0105822	0.136243	-4.54859
15	0.0150765	0.180344	-4.19462
13	0.0114655	0.143129	-4.46841
11	0.011592	0.178317	-4.45744
15	0.0104805	0.10779	-4.55824
14	0.0146528	0.140567	-4.22313
9	0.00774297	0.090796	-4.86097
10	0.00786393	0.0730497	-4.84547
10	0.00904742	0.0993318	-4.70528
11	0.0108243	0.0869654	-4.52596
12	0.0244752	0.241011	-3.7101
12	0.0187613	0.205113	-3.97596
16	0.0197005	0.233329	-3.92711
12	0.0203174	0.204577	-3.89628
17	0.0134196	0.182405	-4.31104
16	0.0378978	0.327462	-3.27286
12	0.0168202	0.215251	-4.08517
14	0.0186229	0.259323	-3.98337
10	0.0192709	0.237302	-3.94916
12	0.0163888	0.193251	-4.11116
9	0.0237108	0.233294	-3.74182
8	0.0147527	0.178816	-4.21633
19	0.0247419	0.31097	-3.69926
7	0.0182967	0.197179	-4.00104
11	0.0168339	0.213372	-4.08436
20	0.0134066	0.209308	-4.31201
14	0.0166016	0.267945	-4.09826
17	0.012712	0.205773	-4.36521
7	0.0213328	0.139667	-3.84751
5	0.0206968	0.114753	-3.87777
8	0.0194329	0.125384	-3.94079
9	0.0237647	0.14914	-3.73955
7	0.0218937	0.131626	-3.82155
6	0.0206654	0.145268	-3.87929
11	0.0178726	0.159003	-4.02448
11	0.021324	0.23171	-3.84792
7	0.0320652	0.237774	-3.43998
13	0.0201323	0.239445	-3.90543
13	0.0196014	0.138948	-3.93216
12	0.0191013	0.18377	-3.958
11	0.0134249	0.164977	-4.31064
14	0.0128201	0.170642	-4.35674
12	0.01291	0.163157	-4.34975
12	0.0155916	0.207121	-4.16103
17	0.0137126	0.169459	-4.28944
17	0.0192206	0.223412	-3.95177

## Sheet: Sentinel-2_Traits
site	year	month	sward_height	AGB	fresh_weight	SPAD	B2	B3	B4	B5	B6	B7	B8	B8a	B11	B12	NDVI	GVI	S2REP	EVI	ndvire1	ndvire2	ndvire3	ndre1	ndre2	ndii
Auchtermuchty Common	2022	May	23.12	16.52	37	33.98	514	455	874	576	1560	4084	4863	5336	2835	1429	0.805142	0.828883	772.688	1.53187	0.788196	0.514246	0.0870683	0.460674	0.75279	0.263445
Auchtermuchty Common	2022	May	23.12	16.68	34	34.54	420	410	806	514	1461	4079	4828	5088	2519	1230	0.816494	0.843452	776.275	1.49517	0.807563	0.535379	0.0840912	0.479494	0.776181	0.314278
Auchtermuchty Common	2022	May	20.88	13.36	29	38.98	423	488	914	612	1570	4324	5096	5252	2571	1255	0.791269	0.825215	778.325	1.37205	0.785564	0.528953	0.0819533	0.439047	0.752026	0.329334
Auchtermuchty Common	2022	May	16.34	15.3	24.8	34.28	421	560	957	652	1608	4283	4924	5192	2727	1368	0.776865	0.79577	777.05	1.28465	0.766141	0.507655	0.0696209	0.423009	0.735765	0.287152
Auchtermuchty Common	2022	May	16.64	7.86	14.2	27.72	412	462	890	532	1499	4239	4974	5208	2513	1240	0.814634	0.830022	778.565	1.37397	0.806756	0.536845	0.0797786	0.47612	0.776986	0.328703
Auchtermuchty Common	2022	May	19.92	12.7	25.4	37.84	421	493	907	593	1438	4081	4827	5196	2447	1201	0.795129	0.814662	783.74	1.33825	0.781181	0.540942	0.0837449	0.416051	0.746256	0.327193
Cleugh	2022	May	12.12	3.7	4.7	29.98	319	375	686	362	1147	3260	3795	4608	1863	795	0.854326	0.820144	776.828	1.36864	0.825836	0.535815	0.0758327	0.520212	0.80011	0.341463
Cleugh	2022	May	36.34	47.36	51.4	41.58	319	393	593	496	1095	2710	3270	3364	1933	961	0.743005	0.785422	772.517	1.45616	0.736591	0.498282	0.0936455	0.376493	0.69058	0.256967
Cleugh	2022	May	13.84	33.06	53.3	37.16	284	364	626	342	1149	3340	3915	4320	1989	881	0.853282	0.829867	776.171	1.4466	0.839323	0.546209	0.0792557	0.541247	0.814231	0.32622
Cleugh	2022	May	15.78	11.08	14	35.94	345	444	756	454	1284	3289	3844	4748	2055	952	0.825452	0.79291	771.142	1.294	0.788739	0.49922	0.0778074	0.47756	0.757414	0.303272
Cleugh	2022	May	15.84	20.78	23.8	34.12	309	358	689	449	1105	2715	3127	3768	1866	838	0.787052	0.794548	771.852	1.19533	0.748881	0.477788	0.0705238	0.422136	0.716182	0.252554
Cleugh	2022	May	15.02	16.96	24.7	37.24	309	474	678	492	1182	2857	3255	4084	1994	965	0.784965	0.745776	769.699	1.2483	0.73739	0.467208	0.0651178	0.412186	0.706181	0.240236
Eildon Hill	2022	May	20.32	32.02	59.4	37.42	318	396	766	509	1222	3513	4045	4840	2414	1226	0.809684	0.821662	785.039	1.27767	0.77646	0.535979	0.070389	0.411901	0.746892	0.252516
Eildon Hill	2022	May	33.08	44.46	93.2	35.46	318	432	798	527	1418	3984	4761	5160	2805	1420	0.814665	0.833622	778.221	1.35274	0.800681	0.541026	0.0888508	0.458098	0.766349	0.258525
Eildon Hill	2022	May	22.12	30.16	41.7	28.06	399	469	883	548	1473	4628	5566	5880	3125	1571	0.829496	0.844573	788.527	1.45038	0.820739	0.581475	0.0920149	0.457694	0.788253	0.280865
Eildon Hill	2022	May	28.44	39.02	39.5	34.66	338	546	925	710	1591	4136	4878	5296	2893	1508	0.76357	0.798673	777.324	1.22566	0.745884	0.508116	0.0823164	0.382877	0.706975	0.255437
Eildon Hill	2022	May	33.02	60.46	97.5	35.28	327	558	1001	728	1618	4119	4918	5152	3165	1686	0.752381	0.796202	777.045	1.13392	0.742118	0.504896	0.0884143	0.379369	0.699608	0.216875
Eildon Hill	2022	May	24.48	27.72	43.7	33.7	399	570	1002	792	1564	3942	4580	5368	3052	1578	0.742857	0.778641	781.166	1.14679	0.705138	0.490885	0.0748651	0.327674	0.665399	0.20021
Greenlaw Dean	2022	May	16.28	27.18	37.7	26.38	655	550	744	430	1161	3373	4117	4512	2147	1094	0.825981	0.764303	782.972	2.10971	0.810864	0.560061	0.0993324	0.459459	0.773863	0.314496
Greenlaw Dean	2022	May	12.24	29.66	34.1	36.22	733	778	974	853	1481	3469	4084	4628	2597	1415	0.688743	0.679967	781.27	1.62047	0.654446	0.467745	0.0814246	0.269066	0.605275	0.222571
Greenlaw Dean	2022	May	11.92	13.92	28.5	32.72	661	691	922	666	1248	3383	4087	4832	2404	1251	0.75773	0.710758	794.394	1.58472	0.719756	0.532146	0.0942436	0.304075	0.67103	0.259282
Greenlaw Dean	2022	May	12.68	20.78	38.6	34.3	717	774	996	868	1501	3440	4094	4420	2566	1366	0.67171	0.682005	779.645	1.53306	0.650141	0.46345	0.0868065	0.267201	0.597029	0.229429
Greenlaw Dean	2022	May	19.86	28.28	26.3	34.36	661	686	936	661	1432	3588	4346	4640	2630	1369	0.750613	0.727345	777.678	1.59764	0.73597	0.504327	0.0955382	0.368371	0.688868	0.245986
Greenlaw Dean	2022	May	15.52	20.02	20.4	26.7	691	728	979	807	1469	3488	4172	4560	2534	1370	0.699273	0.702857	780.419	1.53215	0.675839	0.47917	0.089295	0.290861	0.624214	0.244259
Glen Fender	2022	May	19.26	13.18	33.8	33.14	2005	1964	2476	2388	2897	4168	4432	4536	2623	1537	0.310225	0.385866	769.224	0.930719	0.299707	0.209442	0.0306977	0.0963103	0.271507	0.256414
Glen Fender	2022	May	31.44	31.24	86.4	33.08	1156	1700	1758	1200	1959	3825	4338	4364	1939	947	0.568656	0.4369	778.389	0.949227	0.566631	0.377799	0.0628445	0.240266	0.522388	0.382189
Glen Fender	2022	May	29.78	45.78	124.5	34.58	802	798	1108	562	1388	3670	4257	4884	1669	730	0.79361	0.684273	782.415	1.48762	0.766757	0.508237	0.0740507	0.42359	0.734405	0.43672
Glen Fender	2022	May	19.32	25.46	49.4	19.32	802	1170	1178	886	1429	3435	3824	4852	1640	712	0.691182	0.531438	796.561	1.25308	0.623779	0.45593	0.0535886	0.234557	0.58991	0.399707
Glen Fender	2022	May	13.14	12.9	22.9	31.42	461	621	596	376	844	2209	2637	2866	1134	543	0.768044	0.618785	781.768	1.70824	0.750415	0.515082	0.0883203	0.383607	0.709091	0.398568
Glen Fender	2022	May	24.9	30.84	52.4	31.92	633	893	1106	684	1501	3225	3500	4124	1631	672	0.715474	0.593444	768.467	1.0489	0.67304	0.39972	0.0408922	0.373913	0.650038	0.364256
Havoc Meadow	2022	May	32.12	51.6	113.1	28.06	849	940	1262	874	1848	4361	5156	5512	2865	1444	0.726276	0.691601	774.623	1.43457	0.710116	0.472302	0.0835347	0.357825	0.666094	0.285625
Havoc Meadow	2022	May	37.3	49.72	87.6	25.82	844	858	1096	803	1549	3907	4523	4764	2401	1233	0.711514	0.6811	784.688	1.65013	0.69846	0.489789	0.0730724	0.317177	0.659023	0.30647
Havoc Meadow	2022	May	28.74	25.8	68.6	23.74	844	910	1192	865	1663	3906	4594	5216	2591	1302	0.715507	0.669331	778.86	1.45659	0.683092	0.468435	0.0809412	0.315665	0.637393	0.278775
Havoc Meadow	2022	May	60.56	75.26	142.5	29.32	844	858	1112	806	1594	3956	4678	5128	2467	1257	0.728345	0.690029	781.751	1.63788	0.706054	0.491709	0.0836229	0.328333	0.661487	0.309447
Havoc Meadow	2022	May	45.98	67.62	171.5	33.62	845	870	1170	814	1631	3959	4669	5200	2754	1414	0.729298	0.685864	779.991	1.51472	0.703082	0.482222	0.0822902	0.334151	0.658915	0.257982
Havoc Meadow	2022	May	39.42	47.56	111.6	34.74	860	882	1214	826	1764	4205	4822	5416	2874	1449	0.735341	0.690743	775.28	1.48185	0.707507	0.464318	0.0683505	0.362162	0.671636	0.253119
Lindean Moor	2022	May	16.42	24.58	38.9	25.92	849	940	1262	874	1848	4361	5156	5512	2865	1444	0.726276	0.691601	774.623	1.43457	0.710116	0.472302	0.0835347	0.357825	0.666094	0.285625
Lindean Moor	2022	May	24.44	59.24	89.5	41.375	844	858	1096	803	1549	3907	4523	4764	2401	1233	0.711514	0.6811	784.688	1.65013	0.69846	0.489789	0.0730724	0.317177	0.659023	0.30647
Lindean Moor	2022	May	28.18	45.44	51.3	35.48	844	910	1192	865	1663	3906	4594	5216	2591	1302	0.715507	0.669331	778.86	1.45659	0.683092	0.468435	0.0809412	0.315665	0.637393	0.278775
Lindean Moor	2022	May	19.42	33.66	46.1	31.26	844	858	1112	806	1594	3956	4678	5128	2467	1257	0.728345	0.690029	781.751	1.63788	0.706054	0.491709	0.0836229	0.328333	0.661487	0.309447
Lindean Moor	2022	May	24.06	28.54	36.3	28.22	845	870	1170	814	1631	3959	4669	5200	2754	1414	0.729298	0.685864	779.991	1.51472	0.703082	0.482222	0.0822902	0.334151	0.658915	0.257982
Lindean Moor	2022	May	13.52	10.76	12	29.7	860	882	1214	826	1764	4205	4822	5416	2874	1449	0.735341	0.690743	775.28	1.48185	0.707507	0.464318	0.0683505	0.362162	0.671636	0.253119
Murder Moss	2022	May	23.56	42.34	68.8	37.38	119	230	628	283	1165	4002	4925	5208	1787	806	0.896922	0.910766	785.635	1.36656	0.891321	0.617406	0.103394	0.609116	0.867911	0.467521
Murder Moss	2022	May	14.52	13.7	24.1	38.82	119	214	590	236	1126	3857	4580	4884	1690	755	0.907813	0.910722	783.16	1.36869	0.901993	0.605328	0.085694	0.653451	0.884681	0.460925
Murder Moss	2022	May	19.8	26.38	50.6	35.78	129	230	656	289	1103	3521	4246	4584	1863	838	0.881387	0.89723	782.374	1.23283	0.872547	0.587586	0.0933436	0.58477	0.848294	0.39008
Murder Moss	2022	May	15.14	25.8	42.3	38.08	106	212	589	283	1116	3507	4146	4540	1724	748	0.882646	0.902708	779.16	1.28152	0.872206	0.575827	0.0834967	0.595425	0.85066	0.412606
Murder Moss	2022	May	22.52	67.38	57.9	35.06	121	207	546	330	1176	3375	4005	4360	1828	800	0.859275	0.901709	772.456	1.34382	0.847751	0.546034	0.0853659	0.561753	0.821862	0.373221
Murder Moss	2022	May	13.32	7.98	14.8	37.92	127	220	553	325	1168	3492	4190	4248	1841	814	0.857861	0.900227	775.477	1.37349	0.856035	0.564016	0.0908618	0.564635	0.829709	0.389488
Muirsheil Park	2022	May	26.16	27.28	59.7		141	225	524	299	966	2928	3513	3980	1710	781	0.860248	0.879615	779.88	1.31767	0.843127	0.568654	0.0908244	0.527273	0.814689	0.345204
Muirsheil Park	2022	May	38.86	37.1	49.9		178	304	654	550	1178	2967	3543	3804	2050	1016	0.747359	0.841955	775.251	1.1608	0.731248	0.500953	0.0884793	0.363426	0.687233	0.266941
Muirsheil Park	2022	May	46.46	79.26	189		175	256	510	402	925	2712	3277	3584	1625	796	0.798294	0.855081	785.908	1.35292	0.781462	0.559733	0.0943396	0.394122	0.741811	0.337005
St Abbs	2022	May	9.2	10.54	21.1	26.76	478	670	928	905	1708	3562	4065	4544	3223	1779	0.667829	0.717001	763.406	1.24722	0.635815	0.40828	0.0659499	0.30731	0.594806	0.115532
St Abbs	2022	May	11.14	11	18.9	32.3	525	700	938	968	1597	3213	3670	3596	2933	1709	0.575811	0.679634	766.626	1.21444	0.582579	0.393583	0.0663955	0.245224	0.536953	0.111616
St Abbs	2022	May	4.24	2.16	5.5	30.32	387	578	795	692	1330	2902	3359	3728	2476	1290	0.686878	0.706375	768.444	1.18244	0.658356	0.432715	0.0729915	0.315529	0.614914	0.151328
St Abbs	2022	May	10.68	50.22	117.2		456	524	747	647	1276	2803	3270	3184	2445	1288	0.662229	0.723774	767.766	1.38292	0.669645	0.438627	0.0768977	0.327093	0.624928	0.144357
St Abbs	2022	May	13.24	27.22	54.8	31.28	440	720	970	1002	1542	2903	3356	3584	2913	1694	0.563018	0.646712	765.569	0.97835	0.540156	0.370355	0.0723758	0.212264	0.486812	0.0706652
St Abbs	2022	May	15.1	20.18	19.8	22.52	571	750	1034	888	1713	3671	4205	4660	3100	1697	0.679885	0.697275	767.13	1.23616	0.651286	0.421088	0.0678009	0.317186	0.610441	0.151266
Smardale Gill	2022	May	23.72	19.86	45.6	30.8	1015	1358	1612	1364	2104	3667	4106	4544	2795	1662	0.538253	0.502928	765.328	0.934222	0.50128	0.322383	0.0564776	0.213379	0.457762	0.189972
Smardale Gill	2022	May	22.46	26	52.5	39.68	1015	1266	1562	1302	2015	3427	3891	4432	2753	1631	0.545867	0.509017	763.538	0.945365	0.498556	0.317643	0.0634053	0.214953	0.449355	0.171282
Smardale Gill	2022	May	35.74	47.04	53.3	33.66	959	1398	1542	1288	1926	3528	4073	4660	2807	1646	0.566913	0.488942	773.409	0.956827	0.519493	0.357893	0.0717011	0.198507	0.465116	0.184012
Smardale Gill	2022	May	17.46	20.64	40.1	39.22	908	1224	1338	1130	1871	3337	3866	4152	2819	1725	0.572132	0.519057	762.034	1.141	0.547638	0.347743	0.0734416	0.246918	0.494068	0.156619
Smardale Gill	2022	May	30.54	39.14	45.5	27.8	908	1328	1538	1470	1961	3260	3736	4112	3039	1980	0.473307	0.475513	771.222	0.831442	0.435267	0.311567	0.0680389	0.143107	0.378436	0.102878
Smardale Gill	2022	May	22.52	22.38	47.8	31.58	829	907	1116	1038	1641	2880	3171	3508	2662	1674	0.543335	0.555174	760.721	1.26384	0.506771	0.317955	0.0480912	0.225084	0.470138	0.0872621
Auchtermuchty Common	2022	June	39.2	79.88	95.4	46.4	257	568	516	1246	3057	3607	3796	4077	2603	1305	0.760668	0.739688	720.761	1.60974	0.505752	0.107836	0.0255302	0.420869	0.486503	0.186435
Auchtermuchty Common	2022	June	50.34	124.54	175.2	24.1	254	574	542	1187	2844	3378	3600	3789	2497	1214	0.738291	0.724964	721.328	1.5064	0.504074	0.117318	0.0318143	0.411064	0.479956	0.180909
Auchtermuchty Common	2022	June	33.82	38.64	59.9	27.36	244	562	412	1161	2985	3579	3804	3979	2286	1080	0.804554	0.742556	721.013	1.85599	0.532326	0.120636	0.0304754	0.439942	0.510127	0.249261
Auchtermuchty Common	2022	June	35	60.4	102.9	29.72	232	536	370	1266	3205	3841	4372	4233	2049	977	0.843948	0.781581	720.153	2.01348	0.550905	0.154019	0.0646536	0.433684	0.50421	0.361782
Auchtermuchty Common	2022	June	37.72	42.38	55.7	29.94	220	534	330	1124	3704	4427	4516	4716	2263	1026	0.863805	0.788515	722.018	2.11116	0.601418	0.0987835	0.00995192	0.534383	0.595028	0.33235
Auchtermuchty Common	2022	June	39.7	63.04	113.8	30.78	184	501	355	1104	3298	4020	3680	4423	2178	1013	0.82404	0.760344	722.285	1.83783	0.538462	0.0547435	-0.0441558	0.49841	0.569087	0.256402
Cleugh	2022	June	18.64	29.28	57.54	24.3	356	653	284	1053	3625	4359	5092	4547	1608	637	0.894345	0.772672	722.262	2.7921	0.657282	0.168292	0.0775579	0.549808	0.610865	0.52
Cleugh	2022	June	46.28	73.72	117.03	40.84	352	536	306	883	2815	3271	3952	3624	1436	605	0.856271	0.761141	721.404	2.74135	0.634747	0.168021	0.0942822	0.522445	0.574868	0.466964
Cleugh	2022	June	21.14	22.62	46.53	24.96	374	641	291	1120	3709	4557	4632	4898	1837	815	0.881779	0.756875	722.628	2.88554	0.61057	0.110658	0.00816193	0.536136	0.605425	0.432061
Cleugh	2022	June	22.3	18.82	35.67	23.54	396	724	333	1176	4063	4762	4948	5284	1869	791	0.873888	0.744711	721.627	2.76347	0.615937	0.0982133	0.0191555	0.551059	0.603907	0.451665
Cleugh	2022	June	41.34	71.96	235	36.3	372	678	325	1112	3794	4413	4828	4898	1801	794	0.87386	0.753723	721.404	2.69641	0.625589	0.119926	0.0449086	0.546678	0.597466	0.45663
Cleugh	2022	June	46.36	82.64	123.56	38.1	355	628	334	1023	3388	4028	4124	4311	1628	702	0.850157	0.73569	722.137	2.60016	0.602487	0.0979766	0.0117763	0.53616	0.594932	0.433936
Eildon Hill	2022	June	65.4	93.36	144.9	25.92	184	527	346	1160	3324	3965	4456	4706	2293	1082	0.855893	0.788481	721.101	1.95901	0.586895	0.145501	0.0583066	0.482605	0.547317	0.320492
Eildon Hill	2022	June	64.8	114.86	228.9	38.06	147	566	307	1122	3788	4682	4828	5085	2320	1003	0.880428	0.790137	723.019	2.00328	0.622857	0.120706	0.0153523	0.542974	0.61337	0.350867
Eildon Hill	2022	June	38.26	60.32	140.6	31.64	236	669	430	1336	3925	4711	5040	5259	2701	1266	0.842779	0.765633	721.689	1.93081	0.580928	0.124373	0.0337401	0.492112	0.558128	0.302157
Eildon Hill	2022	June	42.06	61.92	75.1	28.14	177	570	336	1208	3967	4906	5176	5364	2386	1052	0.878084	0.801601	722.925	2.03225	0.621554	0.132232	0.0267804	0.53314	0.604841	0.36895
Eildon Hill	2022	June	37.22	60.88	101.5	33.6	262	612	444	1288	3879	4910	4848	5178	2522	1161	0.8322	0.775824	723.763	1.93872	0.580183	0.111035	-0.00635376	0.501452	0.584382	0.315604
Eildon Hill	2022	June	53.62	97.34	200.1	30.46	180	600	374	1253	3987	4731	4852	5389	2381	1064	0.856869	0.779897	721.636	1.91794	0.589517	0.0978617	0.0126265	0.521756	0.581217	0.341629
Greenlaw Dean	2022	June	43.52	136.46	234	25.64	234	644	417	971	2641	3075	4088	3462	1749	888	0.814872	0.727811	721.243	1.85292	0.61613	0.215039	0.141421	0.462348	0.52002	0.40072
Greenlaw Dean	2022	June	30.12	57.5	105.2	20.16	217	531	382	1147	3221	3942	4184	4382	2158	1059	0.832676	0.774761	722.129	1.9171	0.569687	0.130047	0.029781	0.474817	0.549224	0.319458
Greenlaw Dean	2022	June	27.44	54.96	76.2	28.22	187	510	371	964	2830	3392	4052	3847	1930	949	0.832241	0.776414	722.209	1.85161	0.61563	0.177565	0.088662	0.491829	0.557392	0.354731
Greenlaw Dean	2022	June	33.8	58.48	93.8	24.92	212	618	438	1204	3317	3959	4104	4415	2347	1123	0.807133	0.738247	721.473	1.74605	0.546345	0.10605	0.0179834	0.467374	0.533604	0.272361
Greenlaw Dean	2022	June	24.22	30.64	49.1	28.48	184	532	343	1070	3144	3842	4320	4260	2142	1025	0.852884	0.780709	722.255	1.95296	0.602968	0.157556	0.0585641	0.492169	0.564332	0.337047
Greenlaw Dean	2022	June	18.2	26.9	31	27.62	208	503	362	1139	3260	3960	4028	4461	2226	1053	0.83508	0.777974	721.865	1.93151	0.559125	0.105379	0.00851277	0.482155	0.553246	0.288136
Glen Fender	2022	June	28.72	30.9	50.8	25.98	731	1016	686	1430	3828	4449	4972	4773	1859	1093	0.757511	0.660655	721.602	2.69763	0.553265	0.13	0.0555143	0.456067	0.513523	0.455717
Glen Fender	2022	June	95.92	118.98	191.3	25.4	780	1072	687	1539	4185	5063	5132	5459	2063	1139	0.763877	0.654417	722.672	2.92819	0.5386	0.101642	0.00676802	0.462264	0.533778	0.426546
Glen Fender	2022	June	76.8	125.36	189.3	30.7	780	1074	689	1541	4333	5359	5292	5728	2038	1140	0.769604	0.662582	723.591	2.90081	0.548954	0.0996364	-0.00629049	0.475315	0.553333	0.443929
Glen Fender	2022	June	28.32	37.02	53.5	26.48	798	1052	678	1539	4128	5171	4928	5472	2093	1164	0.758116	0.648161	723.73	3.11492	0.524045	0.0883392	-0.0240618	0.456855	0.541282	0.403789
Glen Fender	2022	June	30.4	27.8	25.6	24.16	774	1020	698	1547	3925	4693	4672	5023	2046	1131	0.740037	0.641602	721.904	2.88556	0.502492	0.0868908	-0.00224239	0.434576	0.504167	0.39089
Glen Fender	2022	June	52.04	69.56	106.9	28.04	778	1014	692	1519	3707	4536	4736	4820	2108	1161	0.745026	0.647304	722.516	2.93639	0.514309	0.121876	0.0215703	0.418676	0.498266	0.383986
Havoc Meadow	2022	June	64.02	205.96	351.1	24.44	242	589	458	1269	3319	4016	4336	4582	2488	1154	0.808928	0.760812	721.527	1.79837	0.54719	0.132854	0.0383142	0.446818	0.519773	0.270809
Havoc Meadow	2022	June	72.82	137.92	193.9	19.46	146	494	281	1032	3399	4207	4248	4566	1910	840	0.875911	0.791649	722.921	2.01862	0.609091	0.111024	0.0048492	0.534191	0.606032	0.379669
Havoc Meadow	2022	June	66.4	81.08	95.6	20.72	260	618	435	1191	3467	4208	4400	4610	2179	984	0.820062	0.753687	722.385	1.90955	0.573958	0.118597	0.0223048	0.488622	0.558807	0.337589
Havoc Meadow	2022	June	80.04	90.76	154.5	23.36	209	564	338	1083	3200	3913	4000	4325	2032	918	0.844168	0.752848	722.235	2.00504	0.573874	0.111111	0.0109946	0.49428	0.566453	0.32626
Havoc Meadow	2022	June	109.38	281.2	348.1	29.7	243	610	416	1211	3306	3984	4304	4477	2339	1073	0.823729	0.75173	721.523	1.90588	0.560834	0.131143	0.03861	0.463803	0.533782	0.2958
Havoc Meadow	2022	June	99.12	210.44	299	30.38	230	604	466	1249	3482	4196	4296	4707	2417	1113	0.804284	0.753469	721.959	1.74631	0.549504	0.104654	0.0117758	0.471993	0.54123	0.279905
Lindean Moor	2022	June	38.08	22.2	32.7	41.58	210	547	361	1197	3300	4048	4364	4548	2326	1086	0.847196	0.777235	721.768	1.97738	0.569502	0.138831	0.0375654	0.467645	0.543565	0.304634
Lindean Moor	2022	June	42.58	93.86	198.5	26.7	234	526	400	1167	3073	3639	3872	4101	2219	1071	0.812734	0.7608	720.655	1.87271	0.536813	0.115047	0.0310212	0.449528	0.514357	0.271384
Lindean Moor	2022	June	38.74	47.38	72.5	29.76	242	567	461	1190	3559	4418	4312	4857	2342	1071	0.80683	0.767575	723.46	1.78784	0.56743	0.0956676	-0.012142	0.498842	0.575606	0.296063
Lindean Moor	2022	June	48.82	120.1	248.7	31.9	201	550	351	1125	3193	3862	4176	4193	2140	997	0.84493	0.767245	721.611	1.96114	0.575552	0.133397	0.0390644	0.478925	0.548827	0.322356
Lindean Moor	2022	June	29.22	31.22	51.7	47.2	260	597	532	1217	3162	3686	3944	4242	2234	1024	0.762288	0.737062	721.051	1.60429	0.528386	0.110048	0.0338139	0.444165	0.503569	0.276789
Lindean Moor	2022	June	22.28	16.14	27.3	27.04	231	579	377	1097	3294	3967	4200	4307	2254	1046	0.835263	0.75769	722.126	1.97225	0.585803	0.120897	0.0285294	0.500342	0.566746	0.301518
Murder Moss	2022	June	45.96	70.94	136.7	29.94	206	509	342	1208	3742	4673	4996	5114	1863	908	0.871862	0.815077	722.949	2.07508	0.610574	0.143511	0.0334057	0.511919	0.589186	0.456772
Murder Moss	2022	June	46.7	105.46	189.2	24.04	218	550	433	1301	3206	3883	4124	4339	1738	869	0.809963	0.764656	720.745	1.77554	0.520369	0.125239	0.0300987	0.422676	0.498071	0.407028
Murder Moss	2022	June	35.66	81.64	116.6	30.1	171	439	340	1218	3287	3983	4052	4442	1711	818	0.845173	0.804498	720.961	1.89542	0.537761	0.104238	0.00858743	0.459267	0.531629	0.406212
Murder Moss	2022	June	32.88	66.64	143.1	25.94	225	628	323	1143	3614	4515	4568	4852	1775	837	0.867921	0.758276	723.074	2.15176	0.59972	0.116597	0.00583508	0.519445	0.59597	0.440328
Murder Moss	2022	June	38.38	51.4	84.9	24.66	241	630	341	1169	3545	4455	4660	4802	1814	877	0.863627	0.761815	723.104	2.1509	0.598902	0.135893	0.0224904	0.504031	0.584282	0.439605
Murder Moss	2022	June	37.22	69.28	121.1	36.02	291	644	381	1125	3634	4526	4696	4944	1695	814	0.849911	0.758801	723.532	2.18106	0.613468	0.127491	0.0184342	0.527212	0.60184	0.469567
Muirsheil Park	2022	June	53.84	61.42	106.1	34.34	207	492	227	989	3403	4430	4728	4817	1756	816	0.908375	0.811494	724.421	2.42406	0.654014	0.162957	0.0325399	0.549636	0.634988	0.458359
Muirsheil Park	2022	June	66.84	87.28	184	26.06	218	490	223	993	3382	4257	4496	4693	1570	732	0.905488	0.80345	723.269	2.47911	0.638185	0.141406	0.0273049	0.546057	0.621714	0.482361
Muirsheil Park	2022	June	95.86	225.92		24.4	206	486	250	1062	3538	4487	4636	4919	1396	650	0.897667	0.81023	723.468	2.33546	0.627238	0.134328	0.0163323	0.538261	0.617228	0.537135
Muirsheil Park	2022	June	65.14	102.38	189.5	30.66	202	456	218	877	3150	3994	4144	4383	1420	653	0.900046	0.801739	723.924	2.43006	0.650667	0.136276	0.018432	0.56444	0.63991	0.489576
Muirsheil Park	2022	June	56.78	115.58	208.5	32.34	203	448	206	912	3268	4103	4288	4463	1413	665	0.908322	0.810811	723.458	2.4866	0.649231	0.134992	0.0220474	0.563636	0.636291	0.504297
Muirsheil Park	2022	June	39.02	35.72	80.4	26.36	266	618	279	1062	3538	4487	5060	4919	1396	650	0.895486	0.782318	723.673	2.4528	0.653055	0.177018	0.0600189	0.538261	0.617228	0.567534
St Abbs	2022	June	11.8	18.36	14.7	23.34	350	776	744	1599	2998	3227	4008	3733	2809	1611	0.686869	0.675585	714.669	1.35481	0.429642	0.144162	0.107947	0.304329	0.337339	0.175884
St Abbs	2022	June	14.98	16.06	11.5	32.76	380	816	807	1791	3486	4000	4328	4475	3332	1761	0.685686	0.682737	717.647	1.35194	0.41461	0.107755	0.0393852	0.321205	0.381454	0.130026
St Abbs	2022	June	5.76	4.1	3.1	36.7667	375	742	787	1678	3277	3720	4020	4146	3064	1620	0.672561	0.688366	717.597	1.3211	0.411021	0.101823	0.0387597	0.322704	0.378288	0.134952
St Abbs	2022	June	26.2	28.5	35.9	30.8	267	624	546	1368	3155	3667	3868	4131	2523	1225	0.752605	0.722173	719.464	1.57411	0.477464	0.101524	0.0266755	0.395092	0.456604	0.210452
St Abbs	2022	June	18.18	11.74	11.6	31.26	183	597	478	1294	3109	3567	4332	3929	2468	1223	0.801247	0.75776	719.048	1.62753	0.539993	0.16436	0.0968477	0.412219	0.467599	0.274118
St Abbs	2022	June	6.98	4.42	3.3	27.18	250	534	585	1304	2215	2588	2456	2922	2569	1431	0.615258	0.642809	715.853	1.1092	0.306383	0.0515949	-0.0261697	0.25888	0.329908	-0.0224876
Smardale Gill	2022	June	57.02	51.68	99	25.2	429	795	501	1103	3596	4447	4664	4678	2219	1123	0.806002	0.708738	724.248	2.22954	0.617479	0.129298	0.0238174	0.530538	0.602523	0.355223
Smardale Gill	2022	June	48.14	59.26	118.7	29.18	414	636	412	1094	3317	4239	4408	4612	2241	1100	0.829046	0.747819	724.389	2.50816	0.602326	0.14123	0.0195444	0.503967	0.589724	0.325914
Smardale Gill	2022	June	44.96	47.88	64.6	26.48	405	679	420	1266	3484	4219	4124	4527	2308	1113	0.815141	0.71726	721.624	2.43045	0.530241	0.084122	-0.0113868	0.466947	0.538377	0.282338
Smardale Gill	2022	June	46.02	29.92	57.4	33.16	449	770	377	1203	4093	5181	5400	5594	2347	1077	0.869482	0.750405	724.087	2.77821	0.63562	0.13768	0.0206975	0.545695	0.62312	0.394088
Smardale Gill	2022	June	70.58	83.1	171.7	28.76	568	852	626	1486	3386	3920	4152	4264	2698	1601	0.737966	0.659472	719.497	2.24129	0.472863	0.101618	0.0287413	0.389984	0.45024	0.212263
Smardale Gill	2022	June	40.56	54.06	106.2	27.1	436	693	498	1263	3291	4017	3928	4372	2404	1312	0.774966	0.700065	722.163	2.21863	0.513389	0.0882394	-0.011202	0.445323	0.521591	0.240682
Auchtermuchty Common	2022	August	21.54	22.8	39.3	25.38	254	532	472	1040	2499	2978	3306	3348	2277	1184	0.750132	0.722772	721.432	1.62463	0.521399	0.139018	0.0521961	0.412263	0.48233	0.18431
Auchtermuchty Common	2022	August	35.16	88.8	175.9	22.98	193	412	364	868	2317	2694	3035	3085	1991	982	0.785819	0.760952	720.966	1.7259	0.555214	0.134155	0.0595217	0.454945	0.512633	0.20772
Auchtermuchty Common	2022	August	43.06	118.6	236.3	33.86	233	542	409	1075	2804	3341	3787	3747	2193	1041	0.805052	0.749596	721.194	1.83149	0.557795	0.149143	0.0625701	0.445733	0.513134	0.266555
Auchtermuchty Common	2022	August	39.28	104	213.9	28.46	189	502	341	1026	3131	3788	4020	4143	2104	998	0.843614	0.777974	722.267	1.93876	0.593341	0.124318	0.0297131	0.506375	0.573743	0.312867
Auchtermuchty Common	2022	August	26.88	49.2	88.4	30.14	149	396	325	959	2726	3262	2910	3733	2008	964	0.799073	0.760436	721.529	1.69264	0.504265	0.0326473	-0.0570318	0.479512	0.545605	0.183408
Auchtermuchty Common	2022	August	61.12	137	251.4	28.42	194	492	337	1009	2862	3307	3848	3720	1949	945	0.838949	0.773272	720.356	1.94494	0.584517	0.146945	0.0756115	0.478688	0.532437	0.327583
Cleugh	2022	August	60.54	133.32	227.72	27.28	180	488	248	1012	3349	4103	4477	4508	1989	875	0.895026	0.803424	722.425	2.2466	0.631263	0.144135	0.0435897	0.535886	0.604301	0.384782
Cleugh	2022	August	44.6	73.62	112.28	24.08	194	493	282	1041	3294	3939	3771	4346	2068	905	0.860844	0.768762	721.615	2.12433	0.567332	0.0675159	-0.0217899	0.519723	0.581928	0.29166
Cleugh	2022	August	47.44	93.12	155.48	28	211	532	302	1050	3226	3913	4050	4322	2049	905	0.861213	0.767787	722.009	2.13634	0.588235	0.113249	0.0172046	0.508887	0.576869	0.328087
Cleugh	2022	August	45.6	85.22	160.84	24.32	197	512	271	1011	3608	4511	4372	4885	1979	850	0.883265	0.790336	723.598	2.21916	0.624373	0.0957393	-0.0156479	0.562243	0.633828	0.376791
Cleugh	2022	August	57.76	100.2	174.04	29.76	192	470	290	987	2964	3500	4032	3995	1915	842	0.865803	0.791204	721.075	2.11221	0.606695	0.152659	0.070632	0.50038	0.560062	0.355978
Cleugh	2022	August	70.84	147.6	249.35	32.88	144	366	268	843	2407	2948	3189	3387	1643	752	0.844952	0.794093	722.12	1.92678	0.581845	0.139743	0.03927	0.481231	0.555262	0.31995
Eildon Hill	2022	August	81.46	133.68	214.5	29.4	278	570	461	1058	2515	2926	3596	3676	2246	1091	0.772738	0.726356	720.266	1.77439	0.545337	0.176894	0.102729	0.407781	0.468876	0.231085
Eildon Hill	2022	August	58.76	117.9	164.9	31.12	251	506	402	1144	2998	3681	3872	4232	2416	1162	0.811886	0.768844	721.943	1.91586	0.54386	0.12722	0.025288	0.44761	0.525803	0.231552
Eildon Hill	2022	August	63.82	141.1	171.6	33.68	339	636	552	1235	3191	3815	4184	4381	2775	1317	0.766892	0.7361	721.972	1.77205	0.544196	0.134644	0.0461308	0.441934	0.510891	0.202472
Eildon Hill	2022	August	34.88	79.26	83	29.84	290	620	491	1152	3160	3911	4272	4461	2290	1084	0.793827	0.746525	723.284	1.82164	0.575221	0.149623	0.0441158	0.465677	0.544934	0.302042
Eildon Hill	2022	August	79.58	137.9	172.5	30.86	281	578	463	901	1972	2429	3440	2914	1930	931	0.762747	0.712295	722.81	1.75035	0.584888	0.271249	0.172261	0.372781	0.458859	0.281192
Eildon Hill	2022	August	49.7	106.48	117.3	34.32	311	574	443	1006	2443	2691	3728	3264	2007	999	0.787581	0.733147	718.664	1.95071	0.574989	0.208232	0.161552	0.416643	0.455775	0.300087
Greenlaw Dean	2022	August	44.48	94.64	141.2	30.1	279	550	426	699	1694	2089	3160	2469	1376	678	0.762409	0.703504	724.646	1.81589	0.63773	0.302019	0.204039	0.415796	0.498565	0.393298
Greenlaw Dean	2022	August	30.54	51.82	70.5	31.62	250	531	457	1076	2725	3261	3408	3604	2232	1094	0.763519	0.730388	721.619	1.67632	0.520071	0.111365	0.0220423	0.433833	0.503804	0.208511
Greenlaw Dean	2022	August	34.58	52.58	66.7	29.6	265	511	433	851	2055	2547	3164	2728	1741	867	0.759244	0.721905	723.576	1.74706	0.57609	0.212493	0.108037	0.414315	0.499117	0.290112
Greenlaw Dean	2022	August	32.4	57.14	72.9	28.7	324	594	504	1208	2721	3249	3508	3766	2480	1227	0.748754	0.710385	720.464	1.76084	0.487701	0.126345	0.0383306	0.385085	0.457931	0.171677
Greenlaw Dean	2022	August	45.48	92.74	119.6	25.16	268	521	390	1033	2670	3149	3188	3606	2248	1118	0.782001	0.719062	720.747	1.91486	0.510543	0.0884261	0.00615433	0.442074	0.505978	0.172921
Greenlaw Dean	2022	August	33.72	52.72	83.2	25.62	317	624	520	1119	2783	3359	3572	3759	2261	1124	0.745846	0.702574	722.258	1.70541	0.522916	0.124154	0.0307315	0.426448	0.500223	0.224756
Glen Fender	2022	August	26.4	31.6	41.4	19.98	269	579	304	1051	3269	3945	4020	4350	1663	743	0.859389	0.748206	721.94	2.34478	0.585486	0.103032	0.0094162	0.513426	0.579263	0.414746
Glen Fender	2022	August	79.14	127.8	232.9	27.9	298	724	388	1237	3568	4066	4853	4548	1909	881	0.851937	0.740362	719.865	2.19044	0.59376	0.152595	0.0882386	0.48512	0.533472	0.435374
Glen Fender	2022	August	92	115.6	185	27.5	321	708	402	1315	3777	4366	4587	4830	2024	932	0.838845	0.732578	720.197	2.20124	0.554388	0.0968436	0.0246845	0.483504	0.537053	0.387687
Glen Fender	2022	August	25.16	44	70.3	28.4	303	692	376	1337	3769	4470	4520	4956	2194	1000	0.846405	0.734459	720.629	2.22509	0.543452	0.090602	0.00556173	0.476302	0.539521	0.34644
Glen Fender	2022	August	35.58	66.6	98.2	24.58	308	684	380	1425	3678	4347	4729	4815	2202	1028	0.851243	0.747275	719.579	2.23991	0.536887	0.125015	0.042089	0.441505	0.506237	0.364594
Glen Fender	2022	August	48.06	62.4	74.1	24.3	268	691	389	1308	3893	4490	4740	5001	2144	974	0.848314	0.745535	720.32	2.09223	0.56746	0.0981119	0.0270856	0.49702	0.54881	0.377106
Havoc Meadow	2022	August	71.4	184	337.7	20.52	361	662	589	1274	2815	3338	3556	3800	2656	1336	0.715802	0.686107	720.66	1.62522	0.472464	0.116308	0.0316217	0.376865	0.447528	0.144881
Havoc Meadow	2022	August	68.62	214.4	423.8	35.76	254	524	414	1168	2580	3025	3132	3497	2400	1190	0.766497	0.713348	718.67	1.76999	0.456744	0.0966387	0.0173786	0.376734	0.442881	0.132321
Havoc Meadow	2022	August	61.3	198.8	304.1	22.45	316	644	490	1257	2862	3393	3556	3864	2382	1143	0.757785	0.693333	719.927	1.7888	0.477665	0.108133	0.0234566	0.389658	0.459355	0.19771
Havoc Meadow	2022	August	39.4	95.2	200.4	23.68	278	562	430	1150	2662	3158	3344	3621	2283	1108	0.772125	0.712238	719.907	1.83086	0.488206	0.113553	0.0286066	0.396642	0.46611	0.188555
Havoc Meadow	2022	August	95.18	212.8	460.2	25.32	302	653	490	1244	2853	3367	3556	3816	2458	1189	0.757785	0.689713	719.89	1.7488	0.481667	0.109689	0.0273003	0.392726	0.460421	0.182574
Havoc Meadow	2022	August	74.22	433.6	517.5	16.06	324	642	568	1257	2858	3391	3560	3903	2443	1184	0.724806	0.694431	720.795	1.59115	0.478098	0.10938	0.024313	0.389064	0.459122	0.186074
Lindean Moor	2022	August	14.94	22.12	20.1	22.28	258	514	366	1089	2726	3264	3660	3700	2244	1050	0.818182	0.753713	720.522	2.03283	0.541377	0.146257	0.0571924	0.429096	0.499655	0.239837
Lindean Moor	2022	August	47.12	84.54	89	38.22	261	510	372	1042	2604	3061	3376	3490	2117	1011	0.801494	0.737519	720.114	1.98572	0.528293	0.129097	0.0489358	0.428415	0.492079	0.229201
Lindean Moor	2022	August	47.6	107.18	142.5	24.02	286	542	451	1106	2679	3234	3372	3721	2427	1148	0.76406	0.723045	721.387	1.79115	0.506029	0.114527	0.0208901	0.415588	0.490323	0.162959
Lindean Moor	2022	August	59.78	85.62	112.5	29.66	221	500	338	1017	2718	3195	3420	3601	2002	950	0.820117	0.744898	720.422	1.97463	0.541582	0.11437	0.0340136	0.455422	0.517094	0.261527
Lindean Moor	2022	August	37.44	69.76	62.2	42.34	262	534	443	1070	2660	3104	3320	3475	2115	976	0.76455	0.722885	720.486	1.73522	0.512528	0.110368	0.0336239	0.426273	0.487302	0.221711
Lindean Moor	2022	August	26.48	19.88	20.6	27.38	228	520	334	1044	2915	3449	3808	3796	2081	949	0.838725	0.759704	720.854	2.05952	0.569662	0.132828	0.0494695	0.472594	0.535277	0.293259
Murder Moss	2022	August	71.42	181.74	213.4	32.2	380	730	634	1403	3030	3620	3832	4074	2408	1181	0.716077	0.679965	720.575	1.60639	0.463992	0.116876	0.0284487	0.36702	0.44137	0.228205
Murder Moss	2022	August	31.34	38.18	42.8	24.78	339	654	602	1336	2849	3355	3508	3824	2266	1104	0.707056	0.685728	719.863	1.53012	0.44839	0.103665	0.0222935	0.361529	0.430399	0.215102
Murder Moss	2022	August	25.2	35.44	32.9	25.74	291	600	556	1276	2819	3327	3304	3717	2130	1044	0.711917	0.692623	720.096	1.49218	0.442795	0.0792095	-0.00346856	0.376801	0.445579	0.216047
Murder Moss	2022	August	59.02	134.92	169.5	34.48	270	623	411	1177	2859	3415	3852	3883	2093	994	0.807178	0.721564	720.315	1.94231	0.531915	0.147966	0.0601349	0.416749	0.487369	0.295879
Murder Moss	2022	August	27.54	48	44.5	25.2	346	654	575	1225	3134	3826	3772	4311	2237	1031	0.73545	0.704474	722.885	1.66476	0.509706	0.0923834	-0.00710713	0.437944	0.514948	0.25545
Murder Moss	2022	August	28.02	52	58.6	37.78	314	598	556	1319	2690	3214	3184	3607	2234	1134	0.702674	0.683765	719.449	1.51978	0.414168	0.0840994	-0.00468896	0.341981	0.418045	0.175341
Muirsheil Park	2022	August	77.175	177.8	331.1	25.82	309	624	445	1222	3152	3813	4176	4250	2106	986	0.807401	0.74	721.448	1.99135	0.54724	0.139738	0.0454375	0.441244	0.514598	0.329513
Muirsheil Park	2022	August	85.66	147.4	313.5	28.98	432	806	525	1368	3556	4199	4544	4725	2281	1103	0.792859	0.698692	720.9	2.15104	0.537212	0.121975	0.0394601	0.444354	0.508532	0.331575
Muirsheil Park	2022	August	84.3	187.8	426.8	20.8	474	844	666	1586	3679	4264	4668	4840	2213	1103	0.750281	0.693759	719.699	1.87114	0.492805	0.118486	0.0452306	0.397531	0.457778	0.35678
Muirsheil Park	2022	August	96.24	154.4	319.3	29.18	314	636	406	1186	3426	3978	4496	4511	2032	948	0.834353	0.752143	720.719	2.15945	0.582541	0.135067	0.0611282	0.48569	0.540666	0.377451
Muirsheil Park	2022	August	44.8	71.8	235.6	24.78	314	614	396	1239	3610	4209	4044	4667	1911	917	0.821622	0.736368	720.699	2.1596	0.530948	0.0567024	-0.0199927	0.488967	0.545154	0.358186
Muirsheil Park	2022	August	53.14	72.8	190.3	29	337	624	398	1242	3500	4068	4468	4657	2079	993	0.836416	0.75491	720.361	2.26212	0.564974	0.121486	0.0468604	0.47617	0.532203	0.3649
St Abbs	2022	August	24.54	68.94	121.1	26.36	526	748	880	1740	2853	3263	3528	3751	3246	1940	0.600726	0.65014	715.425	1.2912	0.339408	0.105783	0.0390222	0.242325	0.304417	0.0416298
St Abbs	2022	August	8	13.34	19.5	18.74	606	869	1010	1804	2973	3375	3756	3844	3563	2032	0.576164	0.624216	716.632	1.23139	0.351079	0.116362	0.0534287	0.244714	0.30334	0.0263697
St Abbs	2022	August	5.74	4.32	8.8		564	794	896	1573	2851	3309	3376	3803	3152	1735	0.580524	0.619185	719.501	1.29032	0.364316	0.0843103	0.0100224	0.288879	0.355592	0.0343137
St Abbs	2022	August	20.46	30.98	50.9	33.18	458	723	816	1571	2651	3088	3336	3550	2959	1750	0.606936	0.643755	717.347	1.25323	0.35969	0.114415	0.0386052	0.255803	0.325606	0.0598888
St Abbs	2022	August	15.68	32.12	48.6	27.36	371	630	572	1137	2386	3090	3528	3337	2180	1132	0.720976	0.69697	724.448	1.6934	0.51254	0.193101	0.0661831	0.354527	0.46203	0.23616
St Abbs	2022	August	8.64	8.32	12.6		407	618	710	1224	2098	2561	2420	2870	2358	1355	0.546326	0.593153	721.479	1.11561	0.328211	0.0712705	-0.0283076	0.263095	0.353236	0.0129761
Smardale Gill	2022	August	51.14	88.54	177.1	27.7	279	554	328	920	2949	3560	3748	3891	1918	931	0.839058	0.742445	722.664	2.27152	0.605827	0.119307	0.0257252	0.524425	0.589286	0.322979
Smardale Gill	2022	August	57.48	47.72	84.7	29.32	274	490	284	856	2699	3360	3424	3816	1893	935	0.846818	0.749617	723.345	2.44472	0.6	0.118406	0.00943396	0.518425	0.593928	0.287944
Smardale Gill	2022	August	30.68	48	69.2	30.16	252	567	355	913	2785	3202	3744	3564	1927	900	0.826787	0.736952	721.182	2.06093	0.607902	0.146883	0.0780305	0.50622	0.556258	0.320402
Smardale Gill	2022	August	46.38	78.74	192.3	30.26	223	468	292	937	2753	3095	3396	3493	2013	995	0.841649	0.757764	719.58	2.16276	0.567505	0.10457	0.0463719	0.492141	0.535218	0.255685
Smardale Gill	2022	August	83.02	99.28	210.1	26.66	357	625	445	1119	2703	3105	3264	3379	2318	1306	0.760043	0.678581	719.495	2.05108	0.489391	0.0940171	0.0249647	0.414443	0.47017	0.169473
Smardale Gill	2022	August	44.9	61.96	124.8	32.22	243	471	305	964	2687	3175	3240	3525	2026	1039	0.827927	0.74616	720.763	2.1773	0.541389	0.0933018	0.0101325	0.471925	0.534187	0.230536

## Sheet: Planetscope_Traits
Site	Year	Month	sward_height	AGB	fresh_weight	SPAD	B2	B4	B5	B6	B8	B7	NDVI	GVI	EVI	NDVIRE1
Auchtermuchty Common	2022	May	23.12	16.52	37	33.98	541	890	694	574	4664	1200	0.780832	0.67951	2.3658	0.590723
Auchtermuchty Common	2022	May	23.12	16.68	34	34.54	484	831	658	532	4471	1081	0.787328	0.686533	2.30297	0.610591
Auchtermuchty Common	2022	May	20.88	13.36	29	38.98	531	909	738	606	5049	1303	0.785676	0.694864	2.23536	0.589736
Auchtermuchty Common	2022	May	16.34	15.3	24.8	34.28	561	942	713	557	4999	1253	0.799496	0.682882	2.51529	0.599168
Auchtermuchty Common	2022	May	16.64	7.86	14.2	27.72	474	830	676	525	4487	1052	0.790503	0.687794	2.29282	0.620148
Auchtermuchty Common	2022	May	19.92	12.7	25.4	37.84	526	896	709	542	4633	1191	0.790531	0.675891	2.4328	0.591003
Auchtermuchty Common	2022	June	39.2	79.88	95.4	46.4	312	642	567	422	4396	1219	0.824824	0.745137	2.09378	0.565806
Auchtermuchty Common	2022	June	50.34	124.54	175.2	24.1	338	645	619	485	4175	1261	0.791845	0.732365	1.95445	0.536056
Auchtermuchty Common	2022	June	33.82	38.64	59.9	27.36	315	595	545	400	4392	1214	0.833055	0.76138	2.17524	0.566893
Auchtermuchty Common	2022	June	35	60.4	102.9	29.72	307	587	557	411	4962	1267	0.847013	0.78843	2.15483	0.593193
Auchtermuchty Common	2022	June	37.72	42.38	55.7	29.94	313	633	506	370	5019	1260	0.862683	0.776008	2.30194	0.598662
Auchtermuchty Common	2022	June	39.7	63.04	113.8	30.78	311	607	513	366	4471	1146	0.848667	0.76093	2.28513	0.591953
Auchtermuchty Common	2022	August	21.54	22.8	39.3	25.38	374	661	697	615	3614	1202	0.709151	0.69076	1.59964	0.500831
Auchtermuchty Common	2022	August	35.16	88.8	175.9	22.98	340	556	599	515	3521	1074	0.744797	0.72725	1.77576	0.532535
Auchtermuchty Common	2022	August	43.06	118.6	236.3	33.86	364	683	702	572	3915	1189	0.745041	0.702914	1.74115	0.534091
Auchtermuchty Common	2022	August	39.28	104	213.9	28.46	327	638	583	490	4253	1238	0.79338	0.739113	1.91794	0.54908
Auchtermuchty Common	2022	August	26.88	49.2	88.4	30.14	312	607	620	545	3529	1104	0.73245	0.70648	1.61612	0.523419
Auchtermuchty Common	2022	August	61.12	137	251.4	28.42	316	634	614	479	4153	1175	0.793178	0.735116	1.90718	0.558934
Cleugh	2022	May	12.12	3.7	4.7	29.98	497	810	659	520	5224	1451	0.818942	0.731521	2.41677	0.565243
Cleugh	2022	May	36.34	47.36	51.4	41.58	500	720	728	621	3798	1209	0.718941	0.681275	1.97329	0.517076
Cleugh	2022	May	13.84	33.06	53.3	37.16	487	823	656	483	4951	1412	0.82223	0.714929	2.5152	0.556184
Cleugh	2022	May	15.78	11.08	14	35.94	492	795	694	539	4648	1426	0.792173	0.707882	2.31415	0.530458
Cleugh	2022	May	15.84	20.78	23.8	34.12	515	825	671	549	4383	1427	0.777372	0.68318	2.3533	0.508778
Cleugh	2022	May	15.02	16.96	24.7	37.24	493	773	698	583	4320	1361	0.762186	0.696446	2.13885	0.520859
Cleugh	2022	June	18.64	29.28	57.54	24.3	245	613	480	318	5284	1068	0.886469	0.792098	2.26634	0.663728
Cleugh	2022	June	46.28	73.72	117.03	40.84	214	480	449	324	3958	921	0.848669	0.783686	2.06243	0.622464
Cleugh	2022	June	21.14	22.62	46.53	24.96	215	616	496	312	5354	1104	0.889869	0.793635	2.2029	0.658098
Cleugh	2022	June	22.3	18.82	35.67	23.54	233	594	518	359	4872	1083	0.862741	0.782656	2.0909	0.636272
Cleugh	2022	June	41.34	71.96	235	36.3	233	589	477	290	4985	1016	0.890047	0.788662	2.30373	0.66139
Cleugh	2022	June	46.36	82.64	123.56	38.1	209	501	427	299	4383	1019	0.872277	0.79484	2.16543	0.622732
Cleugh	2022	August	60.54	133.32	227.72	27.28	390	777	545	437	4942	1092	0.837516	0.728274	2.32937	0.638051
Cleugh	2022	August	44.6	73.62	112.28	24.08	362	598	463	396	3949	952	0.817722	0.736969	2.34243	0.611508
Cleugh	2022	August	47.44	93.12	155.48	28	377	699	494	403	4627	1162	0.839761	0.737514	2.39619	0.598549
Cleugh	2022	August	45.6	85.22	160.84	24.32	398	706	521	380	4629	1099	0.848273	0.735333	2.57578	0.616271
Cleugh	2022	August	57.76	100.2	174.04	29.76	379	690	480	394	4703	1054	0.845399	0.744113	2.43998	0.633837
Cleugh	2022	August	70.84	147.6	249.35	32.88	354	567	449	400	3334	865	0.785753	0.709305	2.25207	0.587997
Eildon Hill	2022	May	20.32	32.02	59.4	37.42	303	601	405	383	3917	1093	0.82186	0.733953	2.15751	0.563673
Eildon Hill	2022	May	33.08	44.46	93.2	35.46	520	814	703	690	4678	1450	0.742921	0.703569	1.92508	0.526762
Eildon Hill	2022	May	22.12	30.16	41.7	28.06	413	701	626	477	4443	1326	0.806098	0.727449	2.24575	0.540302
Eildon Hill	2022	May	28.44	39.02	39.5	34.66	602	904	851	790	4646	1563	0.709345	0.674234	1.86352	0.496537
Eildon Hill	2022	May	33.02	60.46	97.5	35.28	449	772	635	550	5028	1395	0.802797	0.733793	2.1587	0.565624
Eildon Hill	2022	May	24.48	27.72	43.7	33.7	472	824	788	668	4439	1504	0.738398	0.686871	1.83272	0.493858
Eildon Hill	2022	June	65.4	93.36	144.9	25.92	257	584	520	314	3750	972	0.845472	0.730503	2.23931	0.58831
Eildon Hill	2022	June	64.8	114.86	228.9	38.06	267	555	497	370	4316	964	0.842083	0.772121	2.11332	0.634848
Eildon Hill	2022	June	38.26	60.32	140.6	31.64	253	561	504	340	4153	919	0.848653	0.761986	2.15521	0.637618
Eildon Hill	2022	June	42.06	61.92	75.1	28.14	293	566	515	380	4276	996	0.83677	0.766212	2.16156	0.622155
Eildon Hill	2022	June	37.22	60.88	101.5	33.6	263	559	484	351	4324	949	0.84984	0.771042	2.16394	0.640053
Eildon Hill	2022	June	53.62	97.34	200.1	30.46	268	537	463	368	4121	873	0.836044	0.769429	2.10653	0.65038
Eildon Hill	2022	August	81.46	133.68	214.5	29.4	275	531	532	408	3116	997	0.768445	0.708802	1.85989	0.515196
Eildon Hill	2022	August	58.76	117.9	164.9	31.12	299	595	562	530	3398	1052	0.730143	0.701978	1.59831	0.527191
Eildon Hill	2022	August	63.82	141.1	171.6	33.68	296	607	607	506	3634	1079	0.755556	0.713747	1.70037	0.542118
Eildon Hill	2022	August	34.88	79.26	83	29.84	344	659	602	553	3712	1146	0.74068	0.698467	1.70831	0.528201
Eildon Hill	2022	August	79.58	137.9	172.5	30.86	289	613	593	488	3553	1106	0.758476	0.705713	1.71843	0.52522
Eildon Hill	2022	August	49.7	106.48	117.3	34.32	330	629	645	539	3594	1107	0.739173	0.702108	1.69009	0.529036
Greenlaw Dean	2022	May	16.28	27.18	37.7	26.38	186	463	387	271	4593	973	0.888569	0.816851	2.19703	0.650377
Greenlaw Dean	2022	May	12.24	29.66	34.1	36.22	196	473	391	261	4742	998	0.895663	0.8186	2.26909	0.652265
Greenlaw Dean	2022	May	11.92	13.92	28.5	32.72	214	485	396	289	4720	981	0.884608	0.813641	2.23472	0.65585
Greenlaw Dean	2022	May	12.68	20.78	38.6	34.3	213	508	385	306	4761	1046	0.879218	0.807174	2.18083	0.639745
Greenlaw Dean	2022	May	19.86	28.28	26.3	34.36	249	530	468	347	3600	976	0.82417	0.743341	2.06409	0.573427
Greenlaw Dean	2022	May	15.52	20.02	20.4	26.7	219	510	405	323	4062	1015	0.85268	0.776903	2.0921	0.600158
Greenlaw Dean	2022	June	43.52	136.46	234	25.64	236	547	450	278	4572	838	0.885361	0.786286	2.33929	0.690203
Greenlaw Dean	2022	June	30.12	57.5	105.2	20.16	230	560	431	290	4807	948	0.886208	0.791317	2.28686	0.670547
Greenlaw Dean	2022	June	27.44	54.96	76.2	28.22	230	560	483	291	4770	847	0.885003	0.789869	2.28194	0.698416
Greenlaw Dean	2022	June	33.8	58.48	93.8	24.92	247	581	484	264	4709	939	0.893827	0.78034	2.43428	0.667493
Greenlaw Dean	2022	June	24.22	30.64	49.1	28.48	230	481	448	295	3381	717	0.839499	0.750906	2.17815	0.650073
Greenlaw Dean	2022	June	18.2	26.9	31	27.62	233	510	441	285	3372	757	0.844135	0.737249	2.23566	0.633325
Greenlaw Dean	2022	August	44.48	94.64	141.2	30.1	313	609	591	473	3379	1027	0.754413	0.694584	1.80407	0.533818
Greenlaw Dean	2022	August	30.54	51.82	70.5	31.62	303	603	558	469	3977	1027	0.789024	0.736681	1.87754	0.589528
Greenlaw Dean	2022	August	34.58	52.58	66.7	29.6	336	645	605	495	4028	1057	0.781119	0.723946	1.90069	0.584267
Greenlaw Dean	2022	August	32.4	57.14	72.9	28.7	336	637	601	487	4224	1098	0.79325	0.737914	1.94838	0.587373
Greenlaw Dean	2022	August	45.48	92.74	119.6	25.16	313	540	528	426	3071	882	0.756363	0.700914	1.92392	0.553757
Greenlaw Dean	2022	August	33.72	52.72	83.2	25.62	319	536	525	433	2777	912	0.730218	0.676426	1.86446	0.505557
Glen Fender	2022	May	19.26	13.18	33.8	33.14	222	545	426	310	3886	1076	0.85224	0.754006	2.13212	0.566304
Glen Fender	2022	May	31.44	31.24	86.4	33.08	180	539	380	228	4784	1051	0.909018	0.797483	2.32782	0.63976
Glen Fender	2022	May	29.78	45.78	124.5	34.58	173	533	339	224	5001	1082	0.914258	0.807373	2.32571	0.644254
Glen Fender	2022	May	19.32	25.46	49.4	19.32	237	542	437	301	3749	1075	0.851358	0.747378	2.21196	0.554312
Glen Fender	2022	May	13.14	12.9	22.9	31.42	216	568	415	288	4086	1089	0.868313	0.755909	2.2066	0.57913
Glen Fender	2022	May	24.9	30.84	52.4	31.92	243	538	438	327	4107	1129	0.852503	0.768353	2.16297	0.568755
Glen Fender	2022	June	28.72	30.9	50.8	25.98	193	463	367	253	4227	963	0.887054	0.802559	2.26052	0.628902
Glen Fender	2022	June	95.92	118.98	191.3	25.4	160	505	345	243	4631	1137	0.900287	0.803349	2.20724	0.605756
Glen Fender	2022	June	76.8	125.36	189.3	30.7	178	528	350	237	4915	1067	0.907997	0.805989	2.29674	0.643263
Glen Fender	2022	June	28.32	37.02	53.5	26.48	157	479	369	222	3745	1014	0.888077	0.773201	2.2135	0.57386
Glen Fender	2022	June	30.4	27.8	25.6	24.16	159	514	368	240	4143	1049	0.890486	0.779257	2.1824	0.595917
Glen Fender	2022	June	52.04	69.56	106.9	28.04	197	472	365	255	4054	1031	0.881643	0.791427	2.25808	0.594494
Glen Fender	2022	August	26.4	31.6	41.4	19.98	166	496	408	279	4164	1026	0.874409	0.787124	2.07665	0.604624
Glen Fender	2022	August	79.14	127.8	232.9	27.9	208	550	451	315	4341	1179	0.864691	0.775097	2.10741	0.572826
Glen Fender	2022	August	92	115.6	185	27.5	207	575	473	338	4294	1185	0.854059	0.763812	2.02913	0.567439
Glen Fender	2022	August	25.16	44	70.3	28.4	155	498	439	286	3596	1142	0.852653	0.756717	1.95719	0.51794
Glen Fender	2022	August	35.58	66.6	98.2	24.58	201	549	461	342	3905	1174	0.838945	0.75348	1.95726	0.537704
Glen Fender	2022	August	48.06	62.4	74.1	24.3	183	485	483	340	4148	1179	0.848485	0.790632	1.93969	0.557349
Havoc Meadow	2022	May	32.12	51.6	113.1	28.06	412	735	601	411	5070	1272	0.850027	0.74677	2.50322	0.598865
Havoc Meadow	2022	May	37.3	49.72	87.6	25.82	378	742	572	411	4873	1214	0.844436	0.735708	2.37644	0.601117
Havoc Meadow	2022	May	28.74	25.8	68.6	23.74	398	778	585	460	4732	1227	0.822804	0.717604	2.26896	0.588186
Havoc Meadow	2022	May	60.56	75.26	142.5	29.32	374	743	581	432	4860	1334	0.836735	0.734785	2.28956	0.569261
Havoc Meadow	2022	May	45.98	67.62	171.5	33.62	369	702	560	431	4701	1267	0.832034	0.740144	2.26886	0.575402
Havoc Meadow	2022	May	39.42	47.56	111.6	34.74	430	737	623	471	4504	1276	0.810653	0.718756	2.33337	0.558478
Havoc Meadow	2022	June	64.02	205.96	351.1	24.44	292	561	474	412	4559	1257	0.834239	0.780859	2.07849	0.567744
Havoc Meadow	2022	June	72.82	137.92	193.9	19.46	310	591	544	492	3919	1335	0.776921	0.737916	1.8221	0.491816
Havoc Meadow	2022	June	66.4	81.08	95.6	20.72	251	532	452	411	3799	1251	0.804751	0.754329	1.87847	0.504554
Havoc Meadow	2022	June	80.04	90.76	154.5	23.36	291	636	523	397	4221	1188	0.828064	0.73811	2.09328	0.560732
Havoc Meadow	2022	June	109.38	281.2	348.1	29.7	296	611	482	418	4287	1225	0.822317	0.75051	2.04752	0.555515
Havoc Meadow	2022	June	99.12	210.44	299	30.38	343	647	520	442	4544	1299	0.822704	0.750722	2.13824	0.555365
Havoc Meadow	2022	August	71.4	184	337.7	20.52	375	768	773	665	4437	1508	0.739318	0.704899	1.62502	0.492683
Havoc Meadow	2022	August	68.62	214.4	423.8	35.76	356	689	725	641	3825	1391	0.712942	0.694728	1.53668	0.466641
Havoc Meadow	2022	August	61.3	198.8	304.1	22.45	324	660	675	592	3779	1306	0.729124	0.702636	1.57336	0.486332
Havoc Meadow	2022	August	39.4	95.2	200.4	23.68	324	678	634	469	4018	1258	0.790952	0.711244	1.94359	0.523124
Havoc Meadow	2022	August	95.18	212.8	460.2	25.32	378	742	737	646	4302	1442	0.738884	0.705789	1.65191	0.497911
Havoc Meadow	2022	August	74.22	433.6	517.5	16.06	394	745	794	685	3838	1423	0.697104	0.674885	1.51849	0.459038
Lindean Moor	2022	May	16.42	24.58	38.9	25.92	612	979	798	661	5492	1754	0.785145	0.697419	2.33382	0.515871
Lindean Moor	2022	May	24.44	59.24	89.5	41.375	699	1017	919	861	4814	1755	0.696564	0.651175	1.94232	0.465672
Lindean Moor	2022	May	28.18	45.44	51.3	35.48	640	992	915	771	4834	1647	0.724888	0.659458	2.03925	0.491745
Lindean Moor	2022	May	19.42	33.66	46.1	31.26	683	1049	945	866	5013	1783	0.705392	0.65391	1.90965	0.47528
Lindean Moor	2022	May	24.06	28.54	36.3	28.22	608	1001	853	702	5386	1690	0.769382	0.686551	2.19165	0.522329
Lindean Moor	2022	May	13.52	10.76	12	29.7	682	964	873	798	4614	1667	0.7051	0.654356	2.06092	0.469193
Lindean Moor	2022	June	38.08	22.2	32.7	41.58	287	628	508	392	5046	1261	0.855829	0.778639	2.15863	0.600127
Lindean Moor	2022	June	42.58	93.86	198.5	26.7	239	523	426	327	4714	1144	0.870264	0.800267	2.19175	0.609423
Lindean Moor	2022	June	38.74	47.38	72.5	29.76	262	569	454	328	5053	1261	0.87809	0.797581	2.27689	0.60057
Lindean Moor	2022	June	48.82	120.1	248.7	31.9	264	566	436	295	4388	1117	0.874012	0.771498	2.37358	0.594187
Lindean Moor	2022	June	29.22	31.22	51.7	47.2	303	642	533	401	4674	1312	0.84197	0.758465	2.15373	0.561644
Lindean Moor	2022	June	22.28	16.14	27.3	27.04	309	639	535	404	4991	1315	0.850232	0.773002	2.18304	0.582937
Lindean Moor	2022	August	14.94	22.12	20.1	22.28	354	761	749	673	4367	1424	0.732937	0.703198	1.55786	0.508202
Lindean Moor	2022	August	47.12	84.54	89	38.22	268	681	647	514	3931	1355	0.768729	0.704683	1.66196	0.487325
Lindean Moor	2022	August	47.6	107.18	142.5	24.02	288	756	762	558	4274	1469	0.76904	0.699404	1.65686	0.488421
Lindean Moor	2022	August	59.78	85.62	112.5	29.66	262	665	687	522	3874	1238	0.762511	0.706984	1.61995	0.515649
Lindean Moor	2022	August	37.44	69.76	62.2	42.34	304	755	697	528	4385	1373	0.78506	0.706226	1.77709	0.523098
Lindean Moor	2022	August	26.48	19.88	20.6	27.38	336	733	722	619	4275	1253	0.747037	0.707268	1.62114	0.546671
Murder Moss	2022	May	23.56	42.34	68.8	37.38	651	933	868	867	4554	1626	0.680133	0.659923	1.7726	0.473786
Murder Moss	2022	May	14.52	13.7	24.1	38.82	671	949	916	924	4062	1637	0.629362	0.621233	1.59776	0.425513
Murder Moss	2022	May	19.8	26.38	50.6	35.78	608	904	837	794	4762	1591	0.714183	0.680904	1.882	0.499134
Murder Moss	2022	May	15.14	25.8	42.3	38.08	635	960	873	796	4349	1655	0.690573	0.63835	1.89756	0.448701
Murder Moss	2022	May	22.52	67.38	57.9	35.06	777	1089	1078	1125	4038	1830	0.564207	0.57519	1.36121	0.376278
Murder Moss	2022	May	13.32	7.98	14.8	37.92	585	915	805	704	4277	1628	0.717326	0.647535	2.02689	0.448603
Murder Moss	2022	June	45.96	70.94	136.7	29.94	284	563	476	351	4849	1164	0.865	0.791944	2.26349	0.612839
Murder Moss	2022	June	46.7	105.46	189.2	24.04	263	566	464	320	4251	1135	0.859987	0.764999	2.26911	0.578537
Murder Moss	2022	June	35.66	81.64	116.6	30.1	295	563	472	364	5050	1203	0.865534	0.799394	2.26596	0.615225
Murder Moss	2022	June	32.88	66.64	143.1	25.94	252	584	476	340	4612	1159	0.862682	0.775212	2.1845	0.598337
Murder Moss	2022	June	38.38	51.4	84.9	24.66	280	582	508	402	4659	1252	0.841138	0.777905	2.08187	0.576383
Murder Moss	2022	June	37.22	69.28	121.1	36.02	316	635	551	432	4278	1264	0.816561	0.741502	2.06375	0.543847
Murder Moss	2022	August	71.42	181.74	213.4	32.2	269	605	608	433	4013	1242	0.805218	0.737982	1.89258	0.527307
Murder Moss	2022	August	31.34	38.18	42.8	24.78	265	589	600	491	3708	1181	0.766135	0.725855	1.67552	0.516875
Murder Moss	2022	August	25.2	35.44	32.9	25.74	249	596	574	412	3761	1145	0.80254	0.726417	1.86428	0.533225
Murder Moss	2022	August	59.02	134.92	169.5	34.48	294	606	620	506	3765	1221	0.763053	0.722718	1.71743	0.510229
Murder Moss	2022	August	27.54	48	44.5	25.2	267	582	575	442	3543	1134	0.778168	0.717818	1.79166	0.515074
Murder Moss	2022	August	28.02	52	58.6	37.78	267	560	603	446	3724	1137	0.786091	0.738562	1.80825	0.532195
Muirsheil Park	2022	May	26.16	27.28	59.7		319	702	583	470	4620	1252	0.815324	0.736189	1.99213	0.573569
Muirsheil Park	2022	May	38.86	37.1	49.9		452	829	744	692	4381	1418	0.727183	0.681766	1.71741	0.51095
Muirsheil Park	2022	May	46.46	79.26	189		383	714	687	609	4200	1242	0.746725	0.709402	1.73512	0.54355
Muirsheil Park	2022	June	53.84	61.42	106.1	34.34	286	603	478	365	4704	1239	0.855987	0.772753	2.21694	0.583039
Muirsheil Park	2022	June	66.84	87.28	184	26.06	270	575	429	345	4711	1281	0.863528	0.782444	2.23119	0.57243
Muirsheil Park	2022	June	95.86	225.92		24.4	309	630	478	419	4826	1222	0.840229	0.769062	2.12775	0.595899
Muirsheil Park	2022	June	65.14	102.38	189.5	30.66	256	581	500	357	4405	1099	0.850063	0.766947	2.12784	0.600654
Muirsheil Park	2022	June	56.78	115.58	208.5	32.34	304	607	465	353	4848	1208	0.864257	0.777452	2.32228	0.601057
Muirsheil Park	2022	June	39.02	35.72	80.4	26.36	320	658	478	450	5119	1339	0.838391	0.7722	2.09185	0.585321
Muirsheil Park	2022	August	77.175	177.8	331.1	25.82	253	613	613	467	4714	1296	0.819726	0.769852	1.84781	0.568719
Muirsheil Park	2022	August	85.66	147.4	313.5	28.98	256	661	594	452	4706	1357	0.824738	0.75368	1.88999	0.552367
Muirsheil Park	2022	August	84.3	187.8	426.8	20.8	354	789	837	673	5046	1577	0.764644	0.729563	1.65468	0.523781
Muirsheil Park	2022	August	96.24	154.4	319.3	29.18	226	593	536	404	4822	1232	0.845388	0.780979	1.94969	0.592996
Muirsheil Park	2022	August	44.8	71.8	235.6	24.78	238	505	569	358	4508	989	0.852857	0.798524	2.07874	0.640167
Muirsheil Park	2022	August	53.14	72.8	190.3	29	243	602	558	377	4752	1245	0.852993	0.775121	2.05824	0.584792
St Abb's	2022	May	9.2	10.54	21.1	26.76	459	757	669	555	3847	1173	0.747842	0.671156	2.07566	0.532669
St Abb's	2022	May	11.14	11	18.9	32.3	498	798	730	693	3955	1350	0.701807	0.664212	1.7621	0.491046
St Abb's	2022	May	4.24	2.16	5.5	30.32	476	833	736	636	4256	1372	0.739984	0.672627	1.90888	0.512438
St Abb's	2022	May	10.68	50.22	117.2		539	946	850	806	4594	1511	0.701481	0.658484	1.67374	0.504996
St Abb's	2022	May	13.24	27.22	54.8	31.28	606	961	942	918	4513	1612	0.661941	0.648886	1.55493	0.473633
St Abb's	2022	May	15.1	20.18	19.8	22.52	479	834	763	661	4671	1416	0.752063	0.697003	1.89688	0.534746
St Abb's	2022	June	11.8	18.36	14.7	23.34	393	712	756	628	3581	1386	0.701592	0.668297	1.60524	0.441917
St Abb's	2022	June	14.98	16.06	11.5	32.76	410	755	807	748	3914	1530	0.679108	0.67659	1.43051	0.437913
St Abb's	2022	June	5.76	4.1	3.1	36.7667	409	755	762	727	3840	1515	0.681629	0.671382	1.4574	0.434174
St Abb's	2022	June	26.2	28.5	35.9	30.8	344	666	718	609	3687	1326	0.71648	0.694004	1.55959	0.470975
St Abb's	2022	June	18.18	11.74	11.6	31.26	324	626	569	501	3979	1163	0.776339	0.728122	1.84294	0.547647
St Abb's	2022	June	6.98	4.42	3.3	27.18	395	578	635	641	2740	1125	0.620822	0.651597	1.37297	0.417853
St Abb's	2022	August	24.54	68.94	121.1	26.36	470	743	814	760	3427	1309	0.636972	0.643645	1.41922	0.447213
St Abb's	2022	August	8	13.34	19.5	18.74	516	788	935	952	3719	1550	0.592379	0.650322	1.18857	0.411653
St Abb's	2022	August	5.74	4.32	8.8		502	806	943	910	3794	1451	0.613095	0.649565	1.25588	0.446711
St Abb's	2022	August	20.46	30.98	50.9	33.18	413	679	777	718	3452	1211	0.655635	0.671266	1.40349	0.480592
St Abb's	2022	August	15.68	32.12	48.6	27.36	412	692	708	649	3620	1178	0.695948	0.679035	1.60387	0.508962
St Abb's	2022	August	8.64	8.32	12.6		412	650	754	667	2729	1055	0.607185	0.615271	1.33966	0.442389
Smardale Gill	2022	May	23.72	19.86	45.6	30.8	2595	2947	2948	2814	5709	3447	0.339669	0.319085	1.63412	0.247051
Smardale Gill	2022	May	22.46	26	52.5	39.68	1082	1586	1502	1379	4541	2068	0.534122	0.482291	1.50801	0.374187
Smardale Gill	2022	May	35.74	47.04	53.3	33.66	721	929	913	1009	4234	1593	0.615106	0.640132	1.53806	0.453235
Smardale Gill	2022	May	17.46	20.64	40.1	39.22	739	1126	1256	976	4566	1711	0.647781	0.604357	1.70952	0.454835
Smardale Gill	2022	May	30.54	39.14	45.5	27.8	1100	1465	1463	1332	4595	1915	0.550531	0.516502	1.66888	0.411674
Smardale Gill	2022	May	22.52	22.38	47.8	31.58	472	847	782	682	3604	1336	0.681755	0.619411	1.66287	0.459109
Smardale Gill	2022	June	57.02	51.68	99	25.2	633	1009	876	645	5591	1595	0.793137	0.694242	2.45776	0.556081
Smardale Gill	2022	June	48.14	59.26	118.7	29.18	560	890	810	638	4896	1422	0.769425	0.692361	2.2154	0.549858
Smardale Gill	2022	June	44.96	47.88	64.6	26.48	596	954	923	711	4567	1508	0.73058	0.65441	2.06778	0.503539
Smardale Gill	2022	June	46.02	29.92	57.4	33.16	596	907	820	631	4911	1456	0.772284	0.688209	2.36412	0.542642
Smardale Gill	2022	June	70.58	83.1	171.7	28.76	715	1068	1048	801	4682	1616	0.707824	0.628522	2.1638	0.486821
Smardale Gill	2022	June	40.56	54.06	106.2	27.1	586	917	925	672	4605	1349	0.74531	0.667874	2.16766	0.546859
Smardale Gill	2022	August	51.14	88.54	177.1	27.7	417	672	604	549	4483	1306	0.781797	0.739282	2.02408	0.548799
Smardale Gill	2022	August	57.48	47.72	84.7	29.32	398	683	609	534	3941	1276	0.761341	0.704585	1.95356	0.51083
Smardale Gill	2022	August	30.68	48	69.2	30.16	280	641	468	412	4525	1091	0.833097	0.751839	2.04099	0.611467
Smardale Gill	2022	August	46.38	78.74	192.3	30.26	304	586	490	411	3977	1082	0.812671	0.743151	2.06557	0.572247
Smardale Gill	2022	August	83.02	99.28	210.1	26.66	381	752	632	504	3673	1269	0.758678	0.660113	1.96539	0.486443
Smardale Gill	2022	August	44.9	61.96	124.8	32.22	252	526	432	378	3356	948	0.797536	0.729006	1.92826	0.55948

## Sheet: Micasense_Traits
site	year	month	sward_height	AGB	SPAD	fresh_weight	B1	B6	B2	B7	B4	B9	B5	B10	B3	B8	NDVI	GVI	EVI	NDVIRE1	NDVIRE2	NDVIRE3	NDRE1	NDRE2	ave_sd	ave_cv	log_sd
Auchtermuchty Common	2022	May	23.12	16.52	33.98	37	0.0551214	0.0508539	0.10551	0.098573	0.3711	0.243784	0.167484	0.388532	0.0625842	0.0748569	0.72	0.557248	0.566809	0.207055	0.378057	-0.0229486	-0.312983	0.228916	0.0261126	0.271925	-3.64534
Auchtermuchty Common	2022	May	23.12	16.68	34.54	34	0.0529368	0.0488331	0.116056	0.104475	0.367839	0.267425	0.179132	0.408944	0.0612861	0.0729539	0.72	0.520327	0.561454	0.158067	0.422581	-0.0529169	-0.330159	0.209234	0.0275956	0.279987	-3.5901
Auchtermuchty Common	2022	May	20.88	13.36	38.98	29	0.0444762	0.0412206	0.109081	0.0952541	0.390075	0.265286	0.178986	0.384646	0.0660601	0.0746501	0.71	0.56294	0.54914	0.190413	0.475135	0.00700794	-0.325309	0.18365	0.0220973	0.188599	-3.8123
Auchtermuchty Common	2022	May	16.34	15.3	34.28	24.8	0.0764586	0.0657492	0.127315	0.123092	0.324085	0.267454	0.196019	0.371087	0.0822988	0.0918526	0.6	0.435911	0.471257	0.0957347	0.276317	-0.0676121	-0.267092	0.162296	0.0252516	0.20266	-3.67886
Auchtermuchty Common	2022	May	16.64	7.86	27.72	14.2	0.0566324	0.0527115	0.12023	0.10825	0.362497	0.273028	0.1891	0.401015	0.0662583	0.0778184	0.69	0.50187	0.543111	0.14078	0.375213	-0.0504484	-0.307396	0.18988	0.0176372	0.150733	-4.03774
Auchtermuchty Common	2022	May	19.92	12.7	37.84	25.4	0.065363	0.0582607	0.116101	0.108789	0.32981	0.250951	0.178723	0.370634	0.071415	0.0826342	0.65	0.479263	0.496624	0.135787	0.351633	-0.0582819	-0.287817	0.192545	0.0246913	0.227591	-3.7013
Cleugh	2022	May	12.12	3.7	29.98	4.7	0.0242724	0.0291524	0.0868359	0.0775289	0.553268	0.263917	0.163038	0.434821	0.0560169	0.0617871	0.82	0.728682	0.722974	0.354082	0.913984	0.119875	-0.382239	0.244589	0.0172338	0.103035	-4.06088
Cleugh	2022	May	36.34	47.36	41.58	51.4	0.0247933	0.0319685	0.0644544	0.0620761	0.353116	0.168078	0.122261	0.25163	0.0679401	0.0689298	0.68	0.691288	0.44918	0.355028	0.795121	0.167816	-0.272591	0.199073	0.0141242	0.154383	-4.25987
Cleugh	2022	May	13.84	33.06	37.16	53.3	0.018817	0.0255907	0.0616507	0.0574916	0.483238	0.177105	0.10753	0.356118	0.0392568	0.0429812	0.85	0.773713	0.699376	0.463597	1.31997	0.15145	-0.392848	0.335718	0.0172875	0.212252	-4.05777
Cleugh	2022	May	15.78	11.08	35.94	14	0.020552	0.0270627	0.0662902	0.061903	0.431335	0.191202	0.118184	0.342282	0.0439954	0.0481097	0.81	0.733574	0.62416	0.385733	1.01217	0.115113	-0.381891	0.283194	0.0157713	0.185884	-4.14956
Cleugh	2022	May	15.84	20.78	34.12	23.8	0.0213262	0.0277439	0.0670742	0.0637757	0.448504	0.199119	0.125358	0.35244	0.0507315	0.0539564	0.8	0.73981	0.62012	0.385077	0.995899	0.119939	-0.370439	0.277977	0.0195369	0.206616	-3.93545
Cleugh	2022	May	15.02	16.96	37.24	24.7	0.0211768	0.0282527	0.0707291	0.0661883	0.468037	0.19933	0.126713	0.352774	0.0499746	0.0546084	0.81	0.73744	0.645299	0.402637	1.04686	0.140426	-0.364305	0.277925	0.0177119	0.200685	-4.03352
Greenlaw Dean	2022	May	16.28	27.18	26.38	37.7	0.0299511	0.0284111	0.0794002	0.068516	0.44312	0.190348	0.124399	0.345212	0.0480862	0.0519881	0.81	0.696088	0.648882	0.39903	1.01263	0.124197	-0.346466	0.289163	0.0162471	0.2111	-4.11984
Greenlaw Dean	2022	May	12.24	29.66	36.22	34.1	0.0395404	0.035624	0.0882515	0.0756564	0.41453	0.19845	0.13567	0.322412	0.0649875	0.0696317	0.73	0.648947	0.572019	0.352508	0.83461	0.125001	-0.31635	0.237994	0.0204649	0.21074	-3.88904
Greenlaw Dean	2022	May	11.92	13.92	32.72	28.5	0.0326876	0.0294164	0.0745308	0.0658386	0.44181	0.184103	0.1164	0.341962	0.044993	0.0503268	0.82	0.711312	0.668963	0.411729	1.08288	0.127395	-0.367746	0.300074	0.0212776	0.274627	-3.8501
Greenlaw Dean	2022	May	12.68	20.78	34.3	38.6	0.0335039	0.0325009	0.0842019	0.0748914	0.453417	0.199239	0.126107	0.350249	0.0483927	0.0554121	0.81	0.68676	0.670906	0.389453	1.00604	0.128372	-0.367054	0.274821	0.0184455	0.234716	-3.99294
Greenlaw Dean	2022	May	19.86	28.28	34.36	26.3	0.0463071	0.0406486	0.0976246	0.084013	0.39828	0.220791	0.155129	0.326487	0.0785015	0.0834207	0.68	0.606277	0.517394	0.286703	0.646817	0.0990561	-0.297394	0.193132	0.02301	0.213141	-3.77183
Greenlaw Dean	2022	May	15.52	20.02	26.7	20.4	0.0381135	0.0346451	0.0822496	0.0724166	0.38262	0.195389	0.135221	0.307963	0.0643136	0.0674128	0.72	0.646139	0.529908	0.323925	0.748313	0.108107	-0.307938	0.22365	0.0230575	0.237202	-3.76976
Lindean Moor	2022	May	16.42	24.58	25.92	38.9	0.0339	0.03153	0.08707	0.07496	0.4545	0.21835	0.14704	0.35789	0.05809	0.06513	0.77	0.678453	0.632944	0.35097	0.841457	0.118921	-0.326586	0.242156	0.0134209	0.123618	-4.31094
Lindean Moor	2022	May	24.44	59.24	41.375	89.5	0.02076	0.01934	0.05621	0.04836	0.3583	0.15221	0.09179	0.27755	0.03121	0.03625	0.84	0.728788	0.583989	0.403694	1.09225	0.126995	-0.396952	0.291651	0.0119925	0.129036	-4.42347
Lindean Moor	2022	May	28.18	45.44	35.48	51.3	0.04658	0.04106	0.10166	0.08591	0.44215	0.24756	0.17641	0.35731	0.09158	0.09687	0.66	0.626119	0.526201	0.282133	0.62679	0.106122	-0.287405	0.181444	0.0125613	0.0886198	-4.37713
Lindean Moor	2022	May	19.42	33.66	31.26	46.1	0.03924	0.03591	0.09052	0.07854	0.41073	0.21621	0.14896	0.33289	0.07017	0.07487	0.71	0.638823	0.546796	0.310269	0.716844	0.104677	-0.31104	0.212493	0.0118327	0.09593	-4.43689
Lindean Moor	2022	May	24.06	28.54	28.22	36.3	0.04143	0.03908	0.10003	0.087	0.4707	0.24227	0.16558	0.37925	0.0726	0.07904	0.73	0.649466	0.615762	0.320392	0.748118	0.107595	-0.316548	0.220395	0.0131444	0.129495	-4.33176
Lindean Moor	2022	May	13.52	10.76	29.7	12	0.03461	0.03202	0.09503	0.08166	0.48316	0.23982	0.15781	0.38803	0.05663	0.06372	0.79	0.671285	0.674603	0.336579	0.818223	0.109195	-0.341965	0.23606	0.00946189	0.0949042	-4.66048
Murder Moss	2022	May	23.56	42.34	37.38	68.8	0.0282676	0.025651	0.076589	0.0624039	0.445018	0.171326	0.114787	0.297402	0.0568705	0.0615327	0.78	0.706334	0.610922	0.444056	1.15419	0.198831	-0.330008	0.268973	0.0196408	0.203499	-3.93015
Murder Moss	2022	May	14.52	13.7	38.82	24.1	0.0348359	0.0297755	0.0900297	0.0727532	0.435468	0.194597	0.145726	0.294342	0.069704	0.0774898	0.72	0.657355	0.568013	0.382295	0.851373	0.193373	-0.25114	0.204003	0.0165435	0.148898	-4.10176
Murder Moss	2022	May	19.8	26.38	35.78	50.6	0.0284979	0.0259067	0.079554	0.0671002	0.494722	0.195847	0.119391	0.3711	0.0430189	0.0493959	0.84	0.722941	0.726982	0.432795	1.19062	0.14278	-0.390384	0.309117	0.0204759	0.210428	-3.88851
Murder Moss	2022	May	15.14	25.8	38.08	42.3	0.0309997	0.0278587	0.0874098	0.0730826	0.443355	0.228721	0.133425	0.359926	0.0537359	0.062044	0.79	0.670627	0.628916	0.319358	0.855814	0.103859	-0.41665	0.222892	0.0184003	0.184385	-3.99539
Murder Moss	2022	May	22.52	67.38	35.06	57.9	0.0457102	0.0388965	0.0933441	0.08206	0.328782	0.199965	0.155303	0.275736	0.0916868	0.0973434	0.56	0.557743	0.380221	0.243627	0.488303	0.0877504	-0.223347	0.159282	0.019025	0.155851	-3.962
Murder Moss	2022	May	13.32	7.98	37.92	14.8	0.0343007	0.0304952	0.075109	0.0615423	0.311079	0.171582	0.116636	0.259979	0.0566189	0.0603249	0.69	0.611024	0.450951	0.289017	0.674639	0.0894828	-0.320231	0.204832	0.027079	0.314148	-3.609
Auchtermuchty Common	2022	July	39.2	79.88	46.4	95.4	0.322374	0.0382315	0.0753638	0.067416	0.434222	0.187602	0.146988	0.29507	0.0792704	0.0867255	0.69	0.704216	-2.55896	0.396608	0.858466	0.190804	-0.21649	0.222652	0.0259864	0.174704	-3.65018
Auchtermuchty Common	2022	July	50.34	124.54	24.1	175.2	0.238479	0.0258891	0.0720677	0.0627209	0.474058	0.190809	0.128033	0.329767	0.056783	0.0605842	0.79	0.736077	7.17452	0.426024	1.08526	0.179506	-0.328998	0.266932	0.0221673	0.184559	-3.80914
Auchtermuchty Common	2022	July	33.82	38.64	27.36	59.9	0.226847	0.0244353	0.0758978	0.0649513	0.512483	0.197035	0.128205	0.356675	0.0488513	0.0548658	0.83	0.742011	5.32517	0.444595	1.18152	0.179264	-0.34933	0.288309	0.0215059	0.183826	-3.83943
Auchtermuchty Common	2022	July	35	60.4	29.72	102.9	0.245548	0.026326	0.0699614	0.0612542	0.503488	0.191478	0.121918	0.350739	0.0495524	0.0545162	0.82	0.755998	13.8454	0.448957	1.21753	0.178815	-0.363281	0.293722	0.0234834	0.188137	-3.75146
Auchtermuchty Common	2022	July	37.72	42.38	29.94	55.7	0.250044	0.0263632	0.0656615	0.05773	0.454167	0.191552	0.137013	0.310362	0.0670829	0.0706803	0.74	0.747373	9.09858	0.406701	0.965272	0.188097	-0.284725	0.236712	0.0202793	0.160976	-3.89815
Auchtermuchty Common	2022	July	39.7	63.04	30.78	113.8	0.239235	0.0256957	0.0709475	0.0631158	0.520543	0.182057	0.11303	0.355209	0.04437	0.0506794	0.84	0.760106	10.6176	0.481762	1.38099	0.188791	-0.379148	0.322283	0.0243567	0.215483	-3.71495
Cleugh	2022	July	18.64	29.28	24.3	57.54	0.0244663	0.0233231	0.0774018	0.0657632	0.529421	0.219827	0.124749	0.409785	0.0354324	0.0450954	0.88	0.744895	0.78623	0.413206	1.17441	0.12738	-0.432516	0.301706	0.0162887	0.208193	-4.11728
Cleugh	2022	July	46.28	73.72	40.84	117.03	0.02937	0.0274966	0.0726426	0.0623571	0.404413	0.189131	0.120608	0.31799	0.0486305	0.0541141	0.79	0.695454	0.596708	0.362706	0.916274	0.119633	-0.362306	0.254099	0.0200813	0.227069	-3.90797
Cleugh	2022	July	21.14	22.62	24.96	46.53	0.0255985	0.023426	0.0692373	0.0610931	0.442925	0.176313	0.110037	0.349258	0.0366244	0.0433725	0.85	0.729628	0.684708	0.430549	1.16252	0.118238	-0.375898	0.329062	0.0142492	0.189386	-4.25106
Cleugh	2022	July	22.3	18.82	23.54	35.67	0.0314503	0.0285637	0.0926112	0.0799589	0.505546	0.255451	0.155819	0.422448	0.051297	0.0603807	0.82	0.690345	0.712804	0.328641	0.850357	0.0895456	-0.390023	0.246345	0.0130258	0.130959	-4.34083
Cleugh	2022	July	41.34	71.96	36.3	235	0.0175988	0.0164007	0.0555074	0.0486307	0.51542	0.179724	0.0913987	0.382074	0.0219352	0.0272822	0.92	0.805553	0.809607	0.482915	1.56394	0.148576	-0.49145	0.360183	0.00992142	0.109903	-4.61306
Cleugh	2022	July	46.36	82.64	38.1	123.56	0.0297268	0.0276214	0.0773553	0.0651488	0.416348	0.206995	0.123877	0.336576	0.052478	0.0570753	0.78	0.686632	0.59724	0.335854	0.883936	0.10595	-0.401546	0.238387	0.0223334	0.233423	-3.80167
Greenlaw Dean	2022	July	43.52	136.46	25.64	234	0.024183	0.025803	0.068986	0.065611	0.448573	0.187579	0.119715	0.327851	0.036609	0.043315	0.85	0.733418	0.687089	0.41027	1.07017	0.155485	-0.361789	0.272146	0.0137963	0.17188	-4.28335
Greenlaw Dean	2022	July	30.12	57.5	20.16	105.2	0.017928	0.018364	0.059057	0.053274	0.481496	0.173267	0.102727	0.344254	0.031165	0.037624	0.88	0.781494	0.72964	0.470749	1.37238	0.166203	-0.407117	0.330396	0.0177735	0.216575	-4.03005
Greenlaw Dean	2022	July	27.44	54.96	28.22	76.2	0.020327	0.020792	0.061298	0.055901	0.47007	0.178027	0.110851	0.3383	0.040084	0.044751	0.85	0.769282	0.68544	0.450616	1.2435	0.163007	-0.377336	0.31041	0.0152817	0.225862	-4.1811
Greenlaw Dean	2022	July	33.8	58.48	24.92	93.8	0.02572	0.026108	0.075771	0.067978	0.521708	0.204926	0.12882	0.37478	0.044027	0.051696	0.84	0.746364	0.743667	0.435958	1.17721	0.163893	-0.371383	0.293	0.0181999	0.150634	-4.00634
Greenlaw Dean	2022	July	24.22	30.64	28.48	49.1	0.025181	0.025076	0.066206	0.060871	0.450424	0.185666	0.12174	0.328265	0.051371	0.056081	0.8	0.743701	0.630462	0.416227	1.06922	0.156878	-0.344306	0.277467	0.016195	0.184127	-4.12305
Greenlaw Dean	2022	July	18.2	26.9	27.62	31	0.02535	0.025616	0.069689	0.062836	0.449215	0.204183	0.134602	0.337419	0.051741	0.056387	0.79	0.731399	0.628036	0.375012	0.928651	0.142119	-0.340778	0.246004	0.017215	0.169186	-4.06197
Glen Fender	2022	July	28.72	30.9	25.98	50.8	0.0341641	0.0335093	0.0711507	0.0635562	0.321774	0.173442	0.117378	0.256825	0.0471009	0.0535684	0.75	0.63784	0.502979	0.29953	0.702825	0.112252	-0.323242	0.193794	0.0155653	0.182831	-4.16271
Glen Fender	2022	July	95.92	118.98	25.4	191.3	0.0344869	0.0330206	0.0879893	0.077378	0.472783	0.254824	0.185209	0.351037	0.050007	0.0526359	0.81	0.686186	0.690172	0.299557	0.653529	0.147783	-0.273187	0.158804	0.0218886	0.175467	-3.82179
Glen Fender	2022	July	76.8	125.36	30.7	189.3	0.0363441	0.0355373	0.093519	0.0830695	0.506653	0.224264	0.140513	0.379067	0.0454701	0.0555147	0.84	0.68836	0.756006	0.386349	1.00374	0.144048	-0.373449	0.256581	0.0127196	0.149578	-4.36461
Glen Fender	2022	July	28.32	37.02	26.48	53.5	0.0314816	0.0288607	0.0860079	0.0724027	0.444514	0.227619	0.143209	0.363658	0.0463998	0.0538562	0.81	0.675761	0.662401	0.322697	0.812521	0.100047	-0.37084	0.230078	0.0269835	0.232205	-3.61253
Glen Fender	2022	July	30.4	27.8	24.16	25.6	0.0334062	0.0322329	0.0844657	0.0738171	0.41067	0.215511	0.139528	0.331298	0.0486627	0.0573683	0.79	0.658818	0.61616	0.311664	0.763692	0.106974	-0.35257	0.21175	0.0190286	0.21175	-3.96181
Glen Fender	2022	July	52.04	69.56	28.04	106.9	0.0351872	0.0318812	0.0957331	0.0813642	0.560142	0.26608	0.160809	0.440389	0.0517673	0.0589105	0.83	0.708075	0.782387	0.355912	0.93545	0.11969	-0.395636	0.246733	0.0177787	0.157421	-4.02975
Havoc Meadow	2022	July	64.02	205.96	24.44	351.1	0.0289225	0.030948	0.0826504	0.0839356	0.609654	0.248691	0.15305	0.454365	0.0470465	0.0557286	0.857876	0.761231	0.832518	0.420534	1.13656	0.145945	-0.384578	0.292543	0.0233913	0.206903	-3.75539
Havoc Meadow	2022	July	72.82	137.92	19.46	193.9	0.0341915	0.0339987	0.0800257	0.0748474	0.462922	0.244822	0.174764	0.364298	0.0837712	0.0870476	0.699177	0.705218	0.549109	0.308162	0.686768	0.119224	-0.286159	0.196145	0.0211778	0.174166	-3.8548
Havoc Meadow	2022	July	66.4	81.08	20.72	95.6	0.0221853	0.0216184	0.0533588	0.0497768	0.395285	0.205647	0.143456	0.303536	0.0538579	0.0592456	0.760862	0.762133	0.546062	0.315574	0.721361	0.131292	-0.302415	0.192248	0.0124785	0.136211	-4.38375
Havoc Meadow	2022	July	80.04	90.76	23.36	154.5	0.030512	0.0307029	0.094427	0.0838195	0.596528	0.258861	0.153971	0.464504	0.0467304	0.0547328	0.853085	0.726677	0.826352	0.394752	1.072	0.12443	-0.405201	0.284285	0.0207346	0.130211	-3.87595
Havoc Meadow	2022	July	109.38	281.2	29.7	348.1	0.0394076	0.0396577	0.09084	0.0836644	0.499526	0.247955	0.168617	0.382896	0.0723313	0.0783574	0.747164	0.692259	0.644274	0.336558	0.794363	0.132171	-0.31997	0.213903	0.0183863	0.142202	-3.99615
Havoc Meadow	2022	July	99.12	210.44	30.38	299	0.0414619	0.0445312	0.0910692	0.0851637	0.531288	0.249251	0.167084	0.396771	0.0711896	0.0783945	0.764915	0.707341	0.689516	0.361336	0.874785	0.144944	-0.329655	0.228352	0.0171965	0.151389	-4.06305
Lindean Moor	2022	July	38.08	22.2	41.58	32.7	0.0241065	0.0212643	0.0664457	0.0615616	0.368878	0.162056	0.108551	0.284941	0.0398697	0.0439252	0.81	0.69473	0.571454	0.389544	0.962011	0.12838	-0.330163	0.274912	0.0111043	0.160495	-4.50042
Lindean Moor	2022	July	42.58	93.86	26.7	198.5	0.017519	0.0149602	0.0507546	0.0448631	0.285552	0.136161	0.0830164	0.245101	0.024158	0.0283268	0.85	0.698165	0.499657	0.354247	0.924071	0.0762288	-0.390308	0.285734	0.0129379	0.201681	-4.3476
Lindean Moor	2022	July	38.74	47.38	29.76	72.5	0.0240433	0.0216777	0.0668412	0.0584606	0.402359	0.182817	0.115486	0.31699	0.0399258	0.044735	0.82	0.715084	0.614873	0.375172	0.961683	0.118676	-0.368298	0.268449	0.0100364	0.126235	-4.60154
Lindean Moor	2022	July	48.82	120.1	31.9	248.7	0.015963	0.0139976	0.0466568	0.0408629	0.260912	0.124822	0.0757801	0.224455	0.0221026	0.0261939	0.84	0.696609	0.465775	0.352809	0.922882	0.0751128	-0.392894	0.285255	0.010236	0.176006	-4.58184
Lindean Moor	2022	July	29.22	31.22	47.2	51.7	0.0216439	0.0181928	0.0607377	0.0521482	0.350647	0.159426	0.100768	0.278981	0.0335542	0.0384045	0.83	0.704715	0.566049	0.374888	0.960355	0.113822	-0.367935	0.272702	0.00877232	0.129268	-4.73615
Lindean Moor	2022	July	22.28	16.14	27.04	27.3	0.0257777	0.0223071	0.0642656	0.0579301	0.274926	0.163335	0.107563	0.254914	0.0357448	0.0405063	0.77	0.621066	0.456819	0.254623	0.61781	0.0377704	-0.341458	0.218958	0.00831425	0.105513	-4.78978
Murder Moss	2022	July	45.96	70.94	29.94	136.7	0.0173787	0.0197952	0.0485862	0.0488783	0.473349	0.175365	0.0999722	0.34125	0.0332552	0.037747	0.87	0.813823	0.709266	0.459345	1.35607	0.162165	-0.42992	0.321099	0.0115803	0.17193	-4.45845
Murder Moss	2022	July	46.7	105.46	24.04	189.2	0.0161279	0.0186085	0.0519581	0.0507107	0.528646	0.176631	0.102371	0.361	0.0310335	0.0358295	0.89	0.821021	0.776573	0.499116	1.52786	0.188442	-0.420428	0.342927	0.00991816	0.13199	-4.61339
Murder Moss	2022	July	35.66	81.64	30.1	116.6	0.015242	0.017192	0.0428435	0.0423991	0.471864	0.162925	0.0982052	0.314811	0.0350728	0.0380173	0.86	0.833523	0.693052	0.486678	1.43092	0.199641	-0.397239	0.317928	0.0105822	0.136243	-4.54859
Murder Moss	2022	July	32.88	66.64	25.94	143.1	0.0163046	0.0179178	0.0508302	0.0510516	0.51718	0.188836	0.10939	0.362842	0.0349041	0.0382647	0.87	0.821023	0.747727	0.465066	1.36738	0.175379	-0.420714	0.315412	0.0150765	0.180344	-4.19462
Murder Moss	2022	July	38.38	51.4	24.66	84.9	0.0152185	0.0174362	0.0446041	0.0442882	0.457317	0.167216	0.102379	0.318052	0.0342429	0.0391167	0.86	0.822266	0.679639	0.464508	1.31656	0.179611	-0.387744	0.31083	0.0114655	0.143129	-4.46841
Murder Moss	2022	July	37.22	69.28	36.02	121.1	0.0196071	0.021738	0.0495539	0.0495048	0.423263	0.167406	0.103133	0.316922	0.037569	0.0406679	0.84	0.790388	0.637963	0.433164	1.1833	0.143668	-0.383935	0.308708	0.011592	0.178317	-4.45744
Auchtermuchty Common	2022	Aug	21.54	22.8	25.38	39.3	0.0227263	0.0203868	0.0602622	0.0518669	0.36787	0.158538	0.103729	0.274284	0.0403358	0.0451399	0.8	0.718488	0.564402	0.397661	1.00715	0.145737	-0.345715	0.267422	0.0104805	0.10779	-4.55824
Auchtermuchty Common	2022	Aug	35.16	88.8	22.98	175.9	0.0261094	0.0242203	0.0681679	0.0587758	0.32138	0.168527	0.123433	0.247268	0.0537015	0.0573855	0.71	0.650015	0.458095	0.312004	0.677995	0.130329	-0.26758	0.189375	0.0146528	0.140567	-4.22313
Auchtermuchty Common	2022	Aug	43.06	118.6	33.86	236.3	0.0220143	0.0195002	0.0663476	0.0561725	0.384826	0.170756	0.114466	0.286307	0.0433932	0.0489119	0.8	0.705889	0.572457	0.385306	0.947893	0.146794	-0.329655	0.252811	0.00774297	0.090796	-4.86097
Auchtermuchty Common	2022	Aug	39.28	104	28.46	213.9	0.0216942	0.0199072	0.0656157	0.0562654	0.386008	0.174261	0.111669	0.294852	0.0368608	0.042501	0.83	0.709423	0.59978	0.377937	0.959459	0.133883	-0.359187	0.257061	0.00786393	0.0730497	-4.84547
Auchtermuchty Common	2022	Aug	26.88	49.2	30.14	88.4	0.0289196	0.0249139	0.0795484	0.0677144	0.385732	0.19127	0.136898	0.293221	0.0611728	0.0658069	0.73	0.658063	0.523371	0.337022	0.758254	0.136255	-0.284268	0.21043	0.00904742	0.0993318	-4.70528
Auchtermuchty Common	2022	Aug	61.12	137	28.42	251.4	0.024887	0.0233192	0.0611184	0.0536501	0.41394	0.188687	0.120877	0.315579	0.0406492	0.0457415	0.82	0.742691	0.629018	0.373784	0.946694	0.13483	-0.359379	0.251636	0.0108243	0.0869654	-4.52596
Cleugh	2022	Aug	60.54	133.32	27.28	227.72	0.025343	0.0233753	0.0621684	0.0544003	0.431497	0.187006	0.11957	0.335087	0.0494376	0.0505415	0.802402	0.748135	0.615938	0.395293	1.01745	0.125766	-0.360613	0.283628	0.0244752	0.241011	-3.7101
Cleugh	2022	Aug	44.6	73.62	24.08	112.28	0.0253811	0.0231237	0.0622353	0.0548797	0.375133	0.176672	0.117701	0.278768	0.0514919	0.0536369	0.763007	0.71541	0.537104	0.359657	0.874505	0.147369	-0.333787	0.224169	0.0187613	0.205113	-3.97596
Cleugh	2022	Aug	47.44	93.12	28	155.48	0.0240035	0.0215844	0.0644953	0.056016	0.452484	0.188666	0.117018	0.327228	0.0445551	0.0462446	0.83313	0.750491	0.65719	0.411475	1.09742	0.160643	-0.37976	0.268586	0.0197005	0.233329	-3.92711
Cleugh	2022	Aug	45.6	85.22	24.32	160.84	0.0225808	0.0227575	0.0540699	0.0481324	0.445376	0.162924	0.0990085	0.302481	0.0395338	0.0409656	0.8333	0.783481	0.665528	0.464331	1.32236	0.191073	-0.392302	0.299863	0.0203174	0.204577	-3.89628
Cleugh	2022	Aug	57.76	100.2	29.76	174.04	0.0198057	0.0203121	0.0523082	0.0449652	0.433232	0.151933	0.0919743	0.285842	0.0350865	0.0374759	0.857598	0.784536	0.661323	0.480717	1.39913	0.204973	-0.39464	0.305884	0.0134196	0.182405	-4.31104
Cleugh	2022	Aug	70.84	147.6	32.88	249.35	0.024723	0.0229905	0.0648055	0.0565159	0.433411	0.187525	0.122393	0.319288	0.0469795	0.0509174	0.805506	0.73985	0.626417	0.395992	1.00355	0.151618	-0.347324	0.259984	0.0378978	0.327462	-3.27286
Greenlaw Dean	2022	Aug	44.48	94.64	30.1	141.2	0.0178952	0.020229	0.0542268	0.0528852	0.38923	0.165207	0.108623	0.279369	0.0370681	0.0408421	0.83	0.755436	0.592318	0.404055	1.02475	0.164314	-0.342505	0.256789	0.0168202	0.215251	-4.08517
Greenlaw Dean	2022	Aug	30.54	51.82	31.62	70.5	0.0228579	0.0258306	0.0499171	0.0523443	0.374948	0.163248	0.103357	0.262592	0.0402022	0.0432152	0.81	0.765021	0.574707	0.393352	1.0187	0.176232	-0.366867	0.233291	0.0186229	0.259323	-3.98337
Greenlaw Dean	2022	Aug	34.58	52.58	29.6	66.7	0.0253619	0.0286411	0.0579784	0.0571456	0.393879	0.17107	0.113869	0.287185	0.0515476	0.0535087	0.77	0.743378	0.560967	0.394388	0.982701	0.156658	-0.334371	0.253385	0.0192709	0.237302	-3.94916
Greenlaw Dean	2022	Aug	32.4	57.14	28.7	72.9	0.0222631	0.0250291	0.057166	0.0561648	0.430512	0.187092	0.120863	0.31329	0.0488878	0.0524291	0.8	0.765558	0.608457	0.394136	1.0055	0.157597	-0.353993	0.252204	0.0163888	0.193251	-4.11116
Greenlaw Dean	2022	Aug	45.48	92.74	25.16	119.6	0.0271121	0.0300017	0.066604	0.0657003	0.437858	0.202081	0.136033	0.331863	0.0569343	0.0606509	0.77	0.735941	0.599058	0.368437	0.89267	0.137706	-0.326837	0.243063	0.0237108	0.233294	-3.74182
Greenlaw Dean	2022	Aug	33.72	52.72	25.62	83.2	0.0214121	0.0238512	0.0600479	0.0589157	0.418721	0.198271	0.113957	0.314923	0.041701	0.0467917	0.82	0.749157	0.62049	0.357298	0.976094	0.141482	-0.425245	0.227307	0.0147527	0.178816	-4.21633
Glen Fender	2022	Aug	26.4	31.6	19.98	41.4	0.024635	0.026106	0.051612	0.050131	0.215908	0.133801	0.093717	0.187191	0.040419	0.044031	0.69	0.614145	0.341159	0.234787	0.537061	0.0712406	-0.299579	0.166328	0.0247419	0.31097	-3.69926
Glen Fender	2022	Aug	79.14	127.8	27.9	232.9	0.024366	0.024773	0.056995	0.053692	0.331841	0.14339	0.093183	0.243817	0.03655	0.039896	0.8	0.706843	0.534723	0.396546	1.00881	0.15291	-0.350143	0.259363	0.0182967	0.197179	-4.00104
Glen Fender	2022	Aug	92	115.6	27.5	185	0.0267794	0.0274764	0.0635741	0.0592149	0.278491	0.157067	0.105855	0.233978	0.0412949	0.0444749	0.75	0.628293	0.442925	0.278779	0.65661	0.0868604	-0.326053	0.196682	0.0168339	0.213372	-4.08436
Glen Fender	2022	Aug	25.16	44	28.4	70.3	0.0202326	0.020786	0.0522189	0.0484286	0.245321	0.134265	0.0869081	0.208259	0.0312443	0.0345881	0.78	0.648996	0.414505	0.292571	0.71624	0.0817112	-0.352712	0.216025	0.0134066	0.209308	-4.31201
Glen Fender	2022	Aug	35.58	66.6	24.58	98.2	0.028765	0.0303669	0.0568298	0.0563867	0.246872	0.145134	0.09688	0.215191	0.0444604	0.0457233	0.7	0.625752	0.385611	0.259531	0.619765	0.0685632	-0.332479	0.194428	0.0166016	0.267945	-4.09826
Glen Fender	2022	Aug	48.06	62.4	24.3	74.1	0.0187549	0.0186755	0.0452192	0.0415032	0.248416	0.128945	0.0838979	0.199695	0.0326094	0.0351381	0.77	0.692004	0.41097	0.316594	0.772953	0.108725	-0.349353	0.21528	0.012712	0.205773	-4.36521
Havoc Meadow	2022	Aug	71.4	184	20.52	337.7	0.0491905	0.04515	0.126654	0.108857	0.56349	0.295037	0.206961	0.437809	0.079169	0.0916189	0.75	0.632963	0.714688	0.312691	0.71022	0.125518	-0.298523	0.194819	0.0213328	0.139667	-3.84751
Havoc Meadow	2022	Aug	68.62	214.4	35.76	423.8	0.0543121	0.0487272	0.123264	0.105975	0.54323	0.29088	0.205172	0.427462	0.0903194	0.0985367	0.71	0.630112	0.664106	0.302538	0.681498	0.119263	-0.294652	0.190135	0.0206968	0.114753	-3.87777
Havoc Meadow	2022	Aug	61.3	198.8	22.45	304.1	0.0499784	0.0417979	0.119639	0.101395	0.486869	0.283917	0.210665	0.389241	0.10672	0.112952	0.64	0.605483	0.534716	0.263305	0.558458	0.111434	-0.258004	0.156462	0.0194329	0.125384	-3.94079
Havoc Meadow	2022	Aug	39.4	95.2	23.68	200.4	0.0426556	0.0377236	0.121918	0.102314	0.488914	0.282614	0.193044	0.403898	0.074671	0.0872701	0.73	0.600813	0.632104	0.267392	0.622021	0.0952235	-0.316933	0.176666	0.0237647	0.14914	-3.73955
Havoc Meadow	2022	Aug	95.18	212.8	25.32	460.2	0.0523073	0.0461606	0.11973	0.10152	0.483748	0.275421	0.20031	0.388557	0.0962137	0.103355	0.67	0.603201	0.571625	0.274415	0.595793	0.109125	-0.272711	0.170393	0.0218937	0.131626	-3.82155
Havoc Meadow	2022	Aug	74.22	433.6	16.06	517.5	0.0494397	0.0442717	0.121343	0.102288	0.498356	0.283846	0.202868	0.407358	0.0931326	0.102717	0.69	0.60838	0.59206	0.274238	0.607106	0.100471	-0.285287	0.178691	0.0206654	0.145268	-3.87929
Lindean Moor	2022	Aug	14.94	22.12	22.28	20.1	0.0404367	0.034409	0.0861644	0.0755364	0.404323	0.212474	0.149246	0.322855	0.0740177	0.0764247	0.69	0.648658	0.527519	0.311042	0.705182	0.112034	-0.297581	0.206193	0.0178726	0.159003	-4.02448
Lindean Moor	2022	Aug	47.12	84.54	38.22	89	0.0289081	0.0240264	0.0698044	0.0582576	0.341017	0.175767	0.12216	0.262478	0.0561113	0.0601339	0.72	0.660172	0.482784	0.319767	0.734603	0.130142	-0.304989	0.19786	0.021324	0.23171	-3.84792
Lindean Moor	2022	Aug	47.6	107.18	24.02	142.5	0.0381954	0.0315899	0.0992537	0.0834531	0.529861	0.259679	0.168511	0.413441	0.0686872	0.0748009	0.78	0.684466	0.688477	0.342202	0.843901	0.123418	-0.351079	0.228432	0.0320652	0.237774	-3.43998
Lindean Moor	2022	Aug	59.78	85.62	29.66	112.5	0.0245081	0.0210852	0.0656281	0.0544792	0.340542	0.16727	0.108393	0.27067	0.0415223	0.0464897	0.79	0.676844	0.527141	0.341212	0.842148	0.114317	-0.35199	0.236104	0.0201323	0.239445	-3.90543
Lindean Moor	2022	Aug	37.44	69.76	42.34	62.2	0.0491683	0.0435164	0.115675	0.0974842	0.485093	0.265934	0.18685	0.399934	0.0868744	0.0916086	0.7	0.614909	0.598948	0.291813	0.65869	0.0962218	-0.297384	0.201242	0.0196014	0.138948	-3.93216
Lindean Moor	2022	Aug	26.48	19.88	27.38	20.6	0.0346472	0.0280077	0.079095	0.0674097	0.383379	0.197594	0.136641	0.299643	0.0638746	0.0664672	0.72	0.657948	0.524088	0.319782	0.738214	0.122595	-0.308474	0.205233	0.0191013	0.18377	-3.958
Murder Moss	2022	Aug	71.42	181.74	32.2	213.4	0.0254401	0.0222295	0.0555119	0.0486874	0.333779	0.162306	0.104687	0.270837	0.0418795	0.0448756	0.78	0.714805	0.518664	0.345653	0.858046	0.104101	-0.355003	0.250567	0.0134249	0.164977	-4.31064
Murder Moss	2022	Aug	31.34	38.18	24.78	42.8	0.0247118	0.0224078	0.0652666	0.0572801	0.343055	0.181109	0.119873	0.288236	0.0476052	0.0548277	0.76	0.680317	0.5074	0.308961	0.741515	0.0868362	-0.338118	0.228248	0.0128201	0.170642	-4.35674
Murder Moss	2022	Aug	25.2	35.44	25.74	32.9	0.027275	0.0247943	0.0597365	0.0531513	0.245932	0.155742	0.113397	0.211825	0.0560077	0.0574411	0.63	0.609142	0.341332	0.224534	0.49244	0.0745084	-0.271894	0.152578	0.01291	0.163157	-4.34975
Murder Moss	2022	Aug	59.02	134.92	34.48	169.5	0.0248852	0.0237382	0.0557976	0.0494054	0.34367	0.147395	0.0920419	0.280797	0.036719	0.0407552	0.81	0.72064	0.552154	0.399691	1.05091	0.100683	-0.375543	0.311546	0.0155916	0.207121	-4.16103
Murder Moss	2022	Aug	27.54	48	25.2	44.5	0.0284828	0.025867	0.0670396	0.0588868	0.344358	0.17123	0.118701	0.285354	0.0495701	0.0535075	0.75	0.674089	0.510934	0.335787	0.77831	0.0937011	-0.306774	0.24995	0.0137126	0.169459	-4.28944
Murder Moss	2022	Aug	28.02	52	37.78	58.6	0.0326066	0.0306602	0.0795364	0.0683153	0.4244	0.217346	0.14353	0.3548	0.0460808	0.062972	0.81	0.68434	0.642248	0.322642	0.7783	0.0893228	-0.339622	0.240243	0.0192206	0.223412	-3.95177
